# Supplementary material for: Mutant p53 Gain-of-Function Induces Migration and Invasion through Overexpression of miR-182-5p in Cancer Cells
Source: Cells. 2023 Oct 23;12(20):2506. doi: 10.3390/cells12202506 (PMC10605582; doi:10.3390/cells12202506)
Supplement: Supplementary file 1 [file cells-12-02506-s001.zip]

Archive with 10 entries (10 files):
- cells-2525754-Figure S1.tif
- TABLE  S8 p53R248Q.xlsx
- TABLE S1 p53R273C.xlsx
- TABLE S2  p53R175H.xlsx
- TABLE S3 p53R248Q.xlsx
- TABLE S4 p53R273C.xlsx
- TABLE S5 pR273C.xlsx
- TABLE S6  p53R175H.xlsx
- TABLE S7  p53R175H.xlsx
- TABLE S9   p53R248Q.xlsx
