# Supplementary material for: Mutant p53 Gain-of-Function Induces Migration and Invasion through Overexpression of miR-182-5p in Cancer Cells
Source: Cells. 2023 Oct 23;12(20):2506. doi: 10.3390/cells12202506 (PMC10605582; doi:10.3390/cells12202506)
Supplement: Supplementary file 1 [file cells-12-02506-s001.zip › TABLE S8 p53R248Q.xlsx]

## Sheet: Wnt_signaling
miRNAs name	Target genes
hsa-miR-23a-3p	PRKCA, CSNK2A2, LRP5, FZD3, FRAT2, SMAD4, CREBBP, MAPK10
hsa-miR-27b-5p	CSNK2A2
hsa-miR-155-5p	GSK3B, FZD5, TCF7L2, CHD8, CSNK1A1, MAPK10
hsa-miR-182-5p	CSNK2A2, APC, TCF7L2, DKK2, PPP3R1, WNT2B, FZD3, RAC1, PRKCB, EP300, DAAM1, FBXW11, PLCB4, PRKACB
hsa-miR-199b-5p	GSK3B, BTRC, FZD6, NLK, FZD4
hsa-miR-200b-3p	WNT16, ROCK2, CTBP2, JUN, SIAH1, EP300, WIF1, FBXW11, TBL1XR1
hsa-miR-302e	ROCK2, PPP3R1, FZD3, DKK1
hsa-miR-320b	APC, PPP3R1, FZD3, CTNNB1, RAC1, PRKCB, CSNK1E, LEF1, NFATC3, MAP3K7
hsa-miR-335-3p	WNT16, FZD5, APC, CCND2, DKK2, ROCK2, CTBP2, FRAT1, CUL1, WNT3, FZD3, SKP1, PPP3CA, NLK, PLCB1, FZD4, MAPK8, CSNK1A1, CSNK2A1, SIAH1, PSEN1, CAMK2B, CXXC4, SFRP1, DAAM1, MAP3K7, CREBBP, TBL1XR1, PLCB4, PRKACB
hsa-miR-449c-3p	FZD4, DAAM1
hsa-miR-454-3p	WNT2B, FOSL1, DAAM1, TBL1XR1, PLCB4, PRKACB
hsa-miR-508-5p	NLK
hsa-miR-509-5p	CAMK2D, FZD6, WNT3, DKK1, FBXW11
hsa-miR-517c-3p	WNT4
hsa-miR-520c-3p	ROCK2, PPP3R1, FZD3, MAPK9, LEF1, BAMBI
hsa-miR-525-5p	WNT2B, WNT4, FZD4, FBXW11
hsa-miR-548x-3p	FZD7, CAMK2D, GSK3B, PRKCA, SFRP4, CSNK2A2, LRP6, TBL1X, BTRC, VANGL1, TCF7L2, WNT5A, CCND2, ROCK2, TCF7L1, PPP3R1, CTBP2, WNT3, FZD3, SKP1, PPP3CA, NLK, PLCB1, SENP2, SOST, GPC4, CCND1, SMAD4, CTNNB1, AXIN2, NFATC2, MAPK8, CSNK1A1, MYC, VANGL2, CSNK2A1, RAC1, SIAH1, FZD1, PRKCB, CXXC4, LEF1, SFRP1, NFATC3, DAAM1, MAP3K7, CREBBP, TBL1XR1, PRKACB
hsa-miR-550a-3p	PLCB1, CREBBP
hsa-miR-616-3p	APC, FZD8, FZD4, AXIN2
hsa-miR-676-3p	APC, PLCB1
hsa-miR-764	SMAD3, SENP2, GPC4, WNT9A, MAPK10
hsa-miR-877-3p	FZD7, CTNNBIP1, CAMK2G, APC, TCF7L2, CCND2, WNT4, CCND1, MAPK8, FZD1, CXXC4, LEF1, CREBBP
hsa-miR-888-3p	FZD3, PRICKLE2, DAAM1
hsa-miR-892b	APC, LRP5, FZD4, CSNK1A1, PRKACB
hsa-miR-934	FZD5, APC, FZD3, SKP1, DKK1
hsa-miR-1226-3p	DVL3, CREBBP
hsa-miR-1260b	CSNK2B
hsa-miR-1827	GSK3B, LRP6, WNT2B, WNT5B, FZD3, NFATC4, CAMK2A, MYC, WNT3A, NFATC3
hsa-miR-1911-3p	SMAD4
hsa-miR-1914-3p	CHD8
hsa-miR-2110	WNT5A, CSNK1A1L, FZD3, CSNK1A1, PRKACA, PRKCG, WNT8B, CREBBP, MAPK10
hsa-miR-3065-5p	FZD7, CAMK2D, PRKCA, CSNK2A2, FZD5, ROCK2, FZD3, PPP3CA, SMAD4, SIAH1, CXXC4, LEF1, FBXW11, TBL1XR1, PRKACB
hsa-miR-3117-3p	CREBBP
hsa-miR-3122	CTBP2, SKP1, CXXC4
hsa-miR-3125	GSK3B, APC, PRKACA, RAC1, WNT8B, SFRP1
hsa-miR-3127-5p	WNT2B, FZD4
hsa-miR-3130-3p	GSK3B, EP300, MAPK10
hsa-miR-3137	BTRC, PRICKLE1, CTNNB1, WNT11
hsa-miR-3140-3p	CSNK2A2, APC, TCF7L2, WNT2B, SIAH1, SFRP1, MAP3K7
hsa-miR-3151-5p	APC2, WNT7B
hsa-miR-3156-5p	CCND2, ROCK2, PPP3R1, RAC1, WNT9B
hsa-miR-3158-3p	APC, SMAD4
hsa-miR-3163	GSK3B, PRKCA, SFRP4, WNT16, LRP6, VANGL1, WNT5A, CCND2, ROCK2, PPP3R1, CTBP2, FRAT1, SMAD3, WNT4, WNT3, CSNK1A1L, WNT5B, FZD3, SKP1, TP53, PPP3CA, NLK, PLCB1, FZD4, MAPK9, GPC4, FZD10, CCND1, SMAD4, PPP3CB, AXIN2, NFATC2, MAPK8, CSNK1A1, VANGL2, PRKX, SIAH1, SFRP2, WNT11, FZD1, PRICKLE2, CSNK1E, CXXC4, SFRP1, WIF1, NFATC3, MAP3K7, DVL2, TBL1XR1, PRKACB
hsa-miR-3167	APC, WNT5A, SKP1, AXIN2, TBL1XR1
hsa-miR-3170	DVL3, CTBP1
hsa-miR-3199	CTBP2
hsa-miR-3611	FZD6, CXXC4
hsa-miR-3616-5p	PPP3R1
hsa-miR-3618	FZD5, FZD3, SKP1
hsa-miR-3622a-5p	FZD1, CAMK2B
hsa-miR-3658	GSK3B, CSNK2A2, FZD5, LRP6, TCF7L2, FZD6, SMAD3, WNT2B, FZD8, FZD3, SKP1, PLCB1, FZD4, PPP3CB, CSNK1A1, VANGL2, RAC1, DKK1, TBL1XR1, PRKACB
hsa-miR-3660	PRICKLE2
hsa-miR-3661	NFATC2
hsa-miR-3668	PRKCB
hsa-miR-3675-3p	DKK2, WNT2B, FZD3, WNT9B, MAPK10
hsa-miR-3681-3p	GSK3B, VANGL1, ROCK2, FZD3, PRKX, PRKCB, CXXC4
hsa-miR-3681-5p	AXIN2, NKD1
hsa-miR-3682-3p	FZD3, PLCB4
hsa-miR-3908	PRKCA, TBL1X, WNT2B, PRICKLE1, MAPK9, SMAD4
hsa-miR-3913-5p	APC, CTBP2, SKP1, CTNNB1
hsa-miR-3920	GSK3B
hsa-miR-3922-3p	PPP3R1, LRP5, PRICKLE2
hsa-miR-3925-5p	CAMK2D, WNT16, BTRC, APC, PPP3R1, FZD3, MAPK9, VANGL2, FZD1, PRICKLE2, PRKACB
hsa-miR-3926	PLCB1, PRICKLE2, PLCB4
hsa-miR-4263	LRP6, CCND2, FZD3
hsa-miR-4267	CHD8, CAMK2A, SENP2, BAMBI, WNT7B, PLCB2
hsa-miR-4275	CSNK1A1, CSNK2A1
hsa-miR-4276	WIF1
hsa-miR-4280	CUL1
hsa-miR-4283	CTNNBIP1, PRKCA, CTBP1, APC2, VANGL2, CREBBP, PPARD
hsa-miR-4288	GSK3B, BTRC, RUVBL1, APC, WNT2B, WNT4, SMAD4, NFATC1, TBL1XR1
hsa-miR-4289	APC, MAPK8, PRKX, WIF1
hsa-miR-4290	PPP3CB
hsa-miR-4299	ROCK2, FZD10, PPARD
hsa-miR-4300	APC, CHD8, TBL1XR1
hsa-miR-4302	NLK, CXXC4
hsa-miR-4311	DVL3, WNT16, SENP2, FZD10, CTNNB1, VANGL2
hsa-miR-4319	CSNK2A2, VANGL1, FZD4, GPC4, CSNK2A1, DAAM1
hsa-miR-4326	CHD8, MAP3K7, FBXW11
hsa-miR-4330	WNT2B, SKP1
hsa-miR-2052	FZD7, CAMK2D, WNT5A, TCF7L1, WNT2B, FZD3, NFATC2, MAPK8, CXXC4, SFRP1, WIF1, MAP3K7, TBL1XR1, PLCB4
hsa-miR-876-5p	APC, WNT5A, FZD6, PLCB1, AXIN2, PLCB4

## Sheet: TGFB Signaling
miRNAs name	Targets genes
hsa-miR-16-1-3p	TGFBR2
hsa-miR-23a-3p	SMURF2, SMAD4, SMAD5, ACVR1C, CREBBP, TGFBR2
hsa-miR-27b-5p	ACVR1C
hsa-miR-155-5p	SMAD2, PPP2CA, GDF6, SP1, ACVR1C, RPS6KB1
hsa-miR-182-5p	ROCK1, THBS1, BMPR1B, BMP5, ACVR1, EP300, SMAD7
hsa-miR-199b-5p	ACVR2B, RBL1, SP1, TGFB2
hsa-miR-200b-3p	SMAD2, INHBA, SMAD5, ACVR1C, EP300, NOG, PPP2R1B, RPS6KB1
hsa-miR-302e	SMAD2, INHBA, LEFTY1, RBL1, ACVR1C, LEFTY2, TGFBR2, BMPR2
hsa-miR-320b	FST, SMAD9, SMURF2, SP1, ACVR1C, BMPR1A, MAPK1, BMPR2
hsa-miR-323b-3p	INHBA, RHOA
hsa-miR-330-5p	SMAD3, CHRD, SMAD4, MAPK1
hsa-miR-335-3p	THBS1, SMURF2, BMP5, CUL1, INHBA, ID4, SKP1, ACVR2B, ZFYVE16, DCN, RBL1, SMAD5, ACVR2A, GDF6, BMP2, ACVR1C, IFNG, LTBP1, SMAD7, BMP7, CREBBP, BMPR2, RPS6KB1
hsa-miR-338-5p	TGFBR1, BMPR1B, BMP5, ID4, SKP1, SMAD5, ID1, ACVR2A, ACVR1C, EP300, RBX1, LTBP1
hsa-miR-374c-5p	INHBB, PITX2, INHBA, SKP1, ACVR2B, DCN, SMAD5, BMP2, EP300, LTBP1, TGFBR2, BMPR2, RPS6KB1
hsa-miR-378b	SKP1, BMP2, RBX1
hsa-miR-454-3p	TGFBR1, SMURF2, INHBA, ACVR1, ZFYVE9, TGFB2, TGFBR2
hsa-miR-466	FST, TGFBR1, SMAD2, SMAD9, INHBA, SKP1, ACVR2A, TGFB2, SMAD7
hsa-miR-509-5p	FST, SMAD2, SMURF2, INHBA
hsa-miR-514b-3p	RBX1
hsa-miR-520a-5p	SMURF2, ACVR2B, PPP2R1A
hsa-miR-520c-3p	SMAD2, INHBA, LEFTY1, E2F5, RBL1, ACVR1C, BAMBI, MAPK1, LEFTY2, TGFBR2, BMPR2
hsa-miR-525-5p	SMURF2, ACVR2B, PPP2R1A
hsa-miR-548v	ZFYVE16
hsa-miR-548x-3p	FST, TGFBR1, ROCK1, SMAD2, SMAD6, SMAD9, THBS1, SMURF2, BMPR1B, INHBA, ID4, ACVR1, SKP1, ACVR2B, ZFYVE16, DCN, SMAD4, E2F5, MYC, RBL1, SMAD5, ACVR2A, GDF6, TFDP1, SP1, ACVR1C, TGFB2, BMPR1A, LTBP1, ID3, SMAD7, BMP7, CREBBP, PPP2R1B, BMPR2, RPS6KB1
hsa-miR-550a-3p	CREBBP
hsa-miR-582-3p	PPP2CA, RHOA, ACVR2B, ZFYVE16, CREBBP, BMPR2
hsa-miR-616-3p	ROCK1, ACVR2A, BMPR2
hsa-miR-617	SMURF2, BMP5
hsa-miR-640	BMPR2
hsa-miR-676-3p	SMURF2
hsa-miR-764	SMAD9, SMAD3, CHRD
hsa-miR-876-5p	SMAD2, ACVR1, ACVR2B
hsa-miR-877-3p	SMAD5, CREBBP
hsa-miR-885-3p	CHRD
hsa-miR-892b	SP1
hsa-miR-921	THBS1
hsa-miR-934	SKP1
hsa-miR-1226-3p	CREBBP, RPS6KB1
hsa-miR-1255b-5p	PPP2R1B
hsa-miR-1827	THBS1, MYC
hsa-miR-1911-3p	SMAD4, IFNG
hsa-miR-2052	SMAD2, SMAD9, BMPR1B, INHBA, ACVR1, SMAD5, GDF6, ACVR1C, TGFB2
hsa-miR-2110	TGFBR1, BMPR1B, ACVR2A, SP1, MAPK1, CREBBP
hsa-miR-2114-3p	BMP6
hsa-miR-2117	INHBA, SKP1, RPS6KB2, NOG
hsa-miR-2355-5p	SMAD3
hsa-miR-3065-5p	TGFBR1, SMAD2, THBS1, PPP2CA, SMURF2, SMAD4, E2F5, BMPR2
hsa-miR-3117-3p	DCN, CREBBP
hsa-miR-3122	SMAD2, SMAD9, THBS1, SKP1
hsa-miR-3127-5p	LEFTY1, ID3
hsa-miR-3128	ACVR1, TGFB2
hsa-miR-3130-3p	EP300
hsa-miR-3130-5p	ACVR2B
hsa-miR-3132	BMP8B
hsa-miR-3137	E2F5
hsa-miR-3140-3p	SMAD2
hsa-miR-3143	DCN, SMAD4, GDF6, BMP2, ACVR1C, EP300, LTBP1, NOG, GDF7, BMPR2
hsa-miR-3151-5p	INHBC, CHRD
hsa-miR-3155a	ACVR1B
hsa-miR-3155b	ACVR1B
hsa-miR-3158-3p	THBS1, SMAD4, PPP2R1B
hsa-miR-3163	FST, TGFBR1, ID2, SMAD2, SMAD6, INHBB, THBS1, ACVR1B, SMURF2, BMPR1B, PITX2, SMAD3, INHBA, ID4, ACVR1, SKP1, ACVR2B, ZFYVE16, DCN, SMAD4, PPP2R1A, SMAD5, ACVR2A, BMP2, TFDP1, SP1, ACVR1C, BMPR1A, LTBP1, ID3, SMAD7, MAPK1, PPP2R1B, TGFBR2, BMPR2, RPS6KB1
hsa-miR-3166	PPP2CA
hsa-miR-3167	SMAD2, INHBB, ACVR1, SKP1, BMPR2
hsa-miR-3168	INHBA, ACVR2B, ACVR1C, BMPR1A
hsa-miR-3170	PPP2R1A, BMP2, SP1
hsa-miR-3173-3p	SMAD6, THBS1, ACVR2B, DCN, SMAD4, SP1
hsa-miR-3174	THBS1
hsa-miR-3176	SKP1
hsa-miR-3202	BMPR2
hsa-miR-3611	BMPR1A
hsa-miR-3616-5p	BMPR1A
hsa-miR-3618	FST, ID2, SKP1, ZFYVE16
hsa-miR-3658	TGFBR1, SMAD2, PPP2CA, BMP5, SMAD3, INHBA, SKP1, SMAD5, ACVR2A, GDF6, SP1, ACVR1C, PPP2R1B, INHBE, BMPR2, RPS6KB1
hsa-miR-3660	ACVR2A, MAPK1, BMPR2
hsa-miR-3661	INHBA, TGFB3
hsa-miR-3667-3p	ROCK1, ACVR1C, ID3
hsa-miR-3668	SMAD2, SMAD5
hsa-miR-3672	ACVR2A, BMPR2
hsa-miR-3674	SMAD7
hsa-miR-3675-3p	INHBA, MAPK3
hsa-miR-3678-3p	SMURF2, BMPR1B, ACVR2B, DCN, LTBP1
hsa-miR-3681-3p	SMAD2, ACVR2A, SP1, LTBP1, PPP2R1B
hsa-miR-3685	ACVR2B, SMAD5, RPS6KB1
hsa-miR-3908	TGFBR1, SMAD2, SMAD4
hsa-miR-3913-5p	SMAD2, SMAD9, THBS1, SKP1
hsa-miR-3925-5p	ID4, SP1, ACVR1C, PPP2R1B, BMPR2
hsa-miR-3926	SP1, SMAD7
hsa-miR-3927-3p	TGFBR1, ROCK1, SMAD6, RPS6KB2, E2F5, GDF6, ACVR1C, LTBP1, RPS6KB1
hsa-miR-3942-5p	TGFBR1, SMAD4, SMURF1, ACVR1C, TGFB2, SMAD7, BMPR2
hsa-miR-4251	SKP1, ACVR2B, RBL1, ID1, BMP2, SP1, BMPR1A
hsa-miR-4261	SKP1
hsa-miR-4262	SKP1, ACVR2B, RPS6KB1
hsa-miR-4263	ROCK1, PPP2CA, BMPR1B, ACVR1C, BMPR1A, TNF, PPP2R1B
hsa-miR-4267	CHRD, SMURF1, MAPK3, BAMBI, BMPR2
hsa-miR-4273	ROCK1, SMURF2, INHBA, ACVR2B, NOG
hsa-miR-4275	SMAD2, ZFYVE16, TGFB2
hsa-miR-4279	SP1, MAPK1
hsa-miR-4280	CUL1
hsa-miR-4282	FST, SMAD2, PPP2CA, SMURF2, INHBA, ACVR1, SKP1, ACVR2B, ZFYVE16, DCN, SMAD4, RBL1, SMAD5, GDF6, ACVR1C, TGFB2, EP300, PPP2CB, BMPR1A, IFNG, BMPR2
hsa-miR-4283	CREBBP
hsa-miR-4288	TGFBR1, ROCK1, SMAD4, ID1, BMP7
hsa-miR-4290	RPS6KB2
hsa-miR-4293	BMPR1A
hsa-miR-4295	INHBB, SMURF2, INHBA, ACVR1, SKP1, ZFYVE9, SMAD5, TGFBR2
hsa-miR-4300	FST
hsa-miR-4302	ROCK1, PITX2
hsa-miR-4303	ACVR2B
hsa-miR-4311	ACVR2B, ZFYVE16, ACVR1C, BMPR2
hsa-miR-4319	PPP2CA, SMURF1, PPP2R1B
hsa-miR-4323	ID1
hsa-miR-4324	IFNG
hsa-miR-4326	TGFBR1, SMAD2, BMPR1B, ACVR1, ACVR2B
hsa-miR-4330	SKP1, MAPK1, BMP4
hsa-miR-101-3p	FST, TGFBR1, ROCK1, SMAD2, SMAD9, BMPR1B, ID4, ACVR2B, ACVR1C

## Sheet: Stem cells
miRNAs name	Targets name
hsa-miR-16-1-3p	GSK3B, RIF1
hsa-miR-23a-3p	PIK3CB, MAPK14, ZFHX3, FZD3, PIK3R3, SMAD4, LIFR, SMAD5, ACVR1C, MEIS1
hsa-miR-27b-5p	LIFR, ACVR1C
hsa-miR-147b	PAX6
hsa-miR-155-5p	JARID2, GSK3B, FZD5, KAT6A, SMAD2, KRAS, POU5F1B, ZIC3, ACVR1C, PIK3CA, MEIS1
hsa-miR-182-5p	APC, BMPR1B, WNT2B, IGF1R, FZD3, ACVR1, PIK3CA, ISL1, PCGF3, GRB2
hsa-miR-199b-5p	GSK3B, FZD6, ACVR2B, FZD4
hsa-miR-200b-3p	WNT16, PAX6, SMAD2, SMARCAD1, INHBA, RIF1, LIFR, SMAD5, ACVR1C, AKT3, PIK3CA, KLF4
hsa-miR-302e	KAT6A, SMAD2, INHBA, FZD3, PCGF5, RIF1, ACVR1C, IGF1, PIK3CA, LEFTY2, JAK1, BMPR2
hsa-miR-320b	BMI1, SMAD9, APC, IGF1R, ZFHX3, KRAS, FZD3, PCGF5, JAK2, CTNNB1, LIFR, ACVR1C, AKT3, BMPR1A, PIK3CA, IL6ST, MAPK1, BMPR2
hsa-miR-323b-3p	INHBA
hsa-miR-330-5p	KAT6A, NRAS, PIK3R5, FZD6, RAF1, SMAD3, WNT2B, KRAS, SMAD4, FGFR2, MAPK1, WNT7B
hsa-miR-331-3p	MEIS1
hsa-miR-335-3p	WNT16, FZD5, PAX6, APC, PIK3CB, REST, SMARCAD1, INHBA, WNT3, IGF1R, ZFHX3, ID4, KRAS, FZD3, ACVR2B, PCGF5, FZD4, RIF1, PIK3R3, LIFR, SKIL, SMAD5, PIK3R1, PIK3CG, ACVR2A, BMP2, ACVR1C, IGF1, AKT3, PIK3CA, NEUROG1, IL6ST, ISL1, PCGF3, BMPR2
hsa-miR-338-5p	BMI1, PAX6, BMPR1B, SMARCAD1, ID4, HESX1, PCGF5, LIFR, SMAD5, ID1, ACVR2A, ACVR1C, JAK1, MEIS1, COMMD3-BMI1
hsa-miR-374c-5p	JARID2, FZD5, KAT6A, PAX6, INHBB, INHBA, FZD3, ACVR2B, FZD4, SKIL, SMAD5, PIK3R1, BMP2, MYF5, SOX2, BMPR2
hsa-miR-378b	TBX3, IGF1R, BMP2, IL6ST
hsa-miR-449c-3p	KRAS, FZD4
hsa-miR-454-3p	JARID2, HOXB1, WNT2B, INHBA, ACVR1, PCGF5, IGF1
hsa-miR-466	GSK3B, SMAD2, SMAD9, PIK3CB, REST, WNT2B, INHBA, DLX5, PIK3R1, ACVR2A, FGF2, GRB2, MEIS1
hsa-miR-483-5p	LHX5
hsa-miR-508-5p	JARID2, RAF1
hsa-miR-509-5p	JARID2, SMAD2, FZD6, INHBA, WNT3, IGF1R, FGF2, PIK3CA
hsa-miR-514b-5p	SKIL
hsa-miR-517a-3p	WNT4, ISL1
hsa-miR-517c-3p	WNT4, ISL1
hsa-miR-520a-5p	WNT2B, WNT4, IGF1R, ACVR2B, FZD4, PIK3R1
hsa-miR-520c-3p	STAT3, SMAD2, REST, INHBA, FZD3, PCGF5, RIF1, ACVR1C, PIK3CA, MAPK1, LEFTY2, JAK1, BMPR2
hsa-miR-525-5p	WNT2B, WNT4, IGF1R, ACVR2B, FZD4, PIK3R1
hsa-miR-548v	TCF3, AKT3, WNT2
hsa-miR-548x-3p	FZD7, JARID2, GSK3B, OTX1, KAT6A, PAX6, SMAD2, NRAS, FGFR3, SMAD9, PIK3CB, REST, WNT5A, BMPR1B, HAND1, INHBA, WNT3, IGF1R, ZFHX3, ID4, KRAS, FZD3, ACVR1, ACVR2B, PCGF5, LIF, RIF1, PIK3R3, JAK2, SMAD4, CTNNB1, AXIN2, AKT1, MYC, LIFR, SKIL, SMAD5, PIK3R1, JAK3, ACVR2A, FGF2, FZD1, ACVR1C, IGF1, AKT3, BMPR1A, PIK3CA, IL6ST, ID3, SOX2, PCGF3, GRB2, MEIS1, BMPR2
hsa-miR-550a-3p	MEIS1
hsa-miR-582-3p	GSK3B, KAT6A, ACVR2B, SKIL, BMPR2
hsa-miR-604	HNF1A
hsa-miR-616-3p	APC, FZD8, FZD4, AXIN2, ACVR2A, IGF1, BMPR2
hsa-miR-640	BMPR2
hsa-miR-676-3p	APC, PIK3R5, SKIL, SOX2
hsa-miR-764	SMAD9, SMAD3, MAPK12, FGFR1, WNT9A
hsa-miR-876-5p	JARID2, PAX6, SMAD2, APC, WNT5A, FZD6, RAF1, ACVR1, ACVR2B, AXIN2, FGF2
hsa-miR-877-3p	FZD7, KAT6A, APC, PIK3R5, SMARCAD1, WNT4, SMAD5, FZD1, KLF4
hsa-miR-885-3p	WNT10B, IGF1R, AKT2
hsa-miR-888-3p	SMARCAD1, FZD3
hsa-miR-892b	APC, IGF1R, FZD4
hsa-miR-924	APC, RIF1
hsa-miR-934	FZD5, APC, FZD3, MEIS1
hsa-miR-1226-3p	DVL3, NRAS, REST, FGF2
hsa-miR-1255b-5p	APC
hsa-miR-1260b	OTX1
hsa-miR-1265	PAX6, AKT3
hsa-miR-1827	GSK3B, WNT2B, WNT5B, FZD3, MYC, IGF1, WNT3A
hsa-miR-1911-3p	SMAD4
hsa-miR-2052	FZD7, OTX1, SMAD2, NRAS, SMAD9, WNT5A, BMPR1B, SMARCAD1, WNT2B, INHBA, ZFHX3, FZD3, ACVR1, SMAD5, PIK3R1, ACVR1C, IGF1, PIK3CA, IL6ST
hsa-miR-2110	NRAS, WNT5A, BMPR1B, RAF1, SMARCAD1, FZD3, PIK3R3, ACVR2A, WNT8B, IL6ST, FGFR2, FGFR1, MAPK1, MEIS1
hsa-miR-2117	JARID2, APC, PIK3CB, FZD6, WNT2B, INHBA, MEIS1
hsa-miR-2355-5p	PAX6, HOXB1, SMAD3, WNT2B, ZFHX3, PIK3CD, FGFR2
hsa-miR-3065-5p	BMI1, FZD7, JARID2, FZD5, OTX1, KAT6A, PAX6, SMAD2, PIK3CB, REST, ZFHX3, FZD3, RIF1, SMAD4, PIK3R1, JAK3, IGF1, BMPR2
hsa-miR-3118	KRAS, PIK3CA
hsa-miR-3122	SMAD2, SMAD9
hsa-miR-3125	GSK3B, KAT6A, APC, KRAS, LIF, SKIL, IGF1, WNT8B
hsa-miR-3127-5p	WNT2B, FZD4, IL6ST, ID3
hsa-miR-3128	IGF1R, ACVR1
hsa-miR-3130-3p	GSK3B
hsa-miR-3130-5p	ACVR2B, JAK1
hsa-miR-3132	PAX6, IL6ST
hsa-miR-3135a	WNT2B, FZD3, SKIL
hsa-miR-3137	PCGF5, CTNNB1, WNT11
hsa-miR-3139	APC, PIK3CB
hsa-miR-3140-3p	JARID2, PAX6, SMAD2, APC, SMARCAD1, WNT2B, PCGF3
hsa-miR-3143	KAT6A, FZD4, RIF1, DLX5, SMAD4, LIFR, BMP2, ACVR1C, WNT3A, PIK3CA, BMPR2
hsa-miR-3151-5p	INHBC, POU5F1B, APC2, WNT7B
hsa-miR-3155a	ACVR1B, WNT2B, PIK3CD, HNF1A, MEIS1
hsa-miR-3155b	ACVR1B, WNT2B, PIK3CD, HNF1A, MEIS1
hsa-miR-3156-5p	BMI1, KAT6A, REST, PIK3R2, MAPK14, IGF1, WNT9B
hsa-miR-3158-3p	PAX6, APC, SMAD4
hsa-miR-3163	BMI1, PCGF6, GSK3B, WNT16, ID2, KAT6A, PAX6, SMAD2, NRAS, INHBB, PIK3CB, REST, ACVR1B, WNT5A, BMPR1B, SMAD3, SMARCAD1, INHBA, WNT4, WNT3, IGF1R, ZFHX3, ID4, WNT5B, KRAS, FZD3, POU5F1B, ACVR1, ACVR2B, PCGF5, LIF, FZD4, RIF1, FZD10, JAK2, SMAD4, AXIN2, LIFR, SKIL, SMAD5, ACVR2A, FGF2, BMP2, WNT11, FZD1, ACVR1C, IGF1, BMPR1A, PIK3CA, IL6ST, ID3, SOX2, MAPK1, PCGF3, DVL2, MEIS1, BMPR2
hsa-miR-3166	PIK3R5, FZD4, MEIS1, PIK3R2
hsa-miR-3167	PAX6, SMAD2, INHBB, APC, REST, WNT5A, RAF1, ACVR1, AXIN2, BMPR2
hsa-miR-3168	KAT6A, INHBA, ACVR2B, ACVR1C, BMPR1A, NEUROG1
hsa-miR-3170	DVL3, STAT3, BMP2
hsa-miR-3173-3p	KAT6A, WNT2B, ZFHX3, POU5F1B, ACVR2B, PCGF5, SMAD4, PIK3R1, AKT3, JAK1, MEIS1
hsa-miR-3174	GSK3B, KAT6A
hsa-miR-3176	ZIC3
hsa-miR-3199	BMI1
hsa-miR-3202	GSK3B, KAT6A, HOXB1, WNT10B, SETDB1, BMPR2
hsa-miR-3611	FZD6, BMPR1A, PCGF3
hsa-miR-3616-5p	BMPR1A, PCGF3
hsa-miR-3618	FZD5, ID2, FZD3, PCGF5, AKT3, MEIS1
hsa-miR-3622a-5p	FZD1
hsa-miR-3649	FGFR1
hsa-miR-3658	GSK3B, FZD5, SMAD2, FZD6, SMAD3, WNT2B, INHBA, FZD8, KRAS, FZD3, POU5F1B, FZD4, RIF1, JAK2, POU5F1, LIFR, SKIL, ZIC3, SMAD5, ACVR2A, ACVR1C, IGF1, IL6ST, ISL1, FGFR2, INHBE, BMPR2
hsa-miR-3660	RAF1, ACVR2A, MAPK1, BMPR2
hsa-miR-3661	TBX3, INHBA, ZFHX3, PCGF5, ESRRB, FGF2
hsa-miR-3667-3p	APC, WNT2B, ZIC3, ACVR1C, HRAS, ID3
hsa-miR-3667-5p	GSK3B, SETDB1, MEIS1
hsa-miR-3668	OTX1, SMAD2, REST, ZFHX3, KRAS, SMAD5, MEIS1
hsa-miR-3670	NRAS, FZD4, MEIS1
hsa-miR-3672	FZD5, FZD3, PIK3CG, ACVR2A, BMPR2
hsa-miR-3675-3p	TBX3, WNT2B, INHBA, FZD3, PCGF5, MAPK3, WNT9B
hsa-miR-3678-3p	BMPR1B, IGF1R, ACVR2B, APC2, PIK3CA, FGFR2, MEIS1
hsa-miR-3681-3p	BMI1, GSK3B, SMAD2, MAPK14, ZFHX3, FZD3, PIK3R1, ACVR2A, ISL1, GRB2, KLF4
hsa-miR-3681-5p	PIK3CB, AXIN2, FGF2
hsa-miR-3682-3p	FZD3, FGF2
hsa-miR-3685	GSK3B, ACVR2B, SMAD5
hsa-miR-3687	TBX3
hsa-miR-3691-5p	PIK3CB
hsa-miR-3908	BMI1, SMAD2, WNT2B, PIK3R3, SMAD4
hsa-miR-3913-5p	SMAD2, SMAD9, APC, CTNNB1, FGF2, MYF5
hsa-miR-3918	TCF3, WNT9A
hsa-miR-3920	GSK3B, PCGF5, KLF4
hsa-miR-3922-3p	ZIC3
hsa-miR-3925-5p	WNT16, KAT6A, APC, IGF1R, ID4, FZD3, PIK3R3, FZD1, ACVR1C, FGFR2, BMPR2
hsa-miR-3926	IGF1R, IGF1, PIK3CA
hsa-miR-3927-3p	HAND1, SMARCAD1, WNT2B, IGF1R, FZD3, ACVR1C
hsa-miR-3942-5p	BMI1, WNT2B, FZD3, RIF1, SMAD4, PIK3R1, ACVR1C, PCGF3, BMPR2
hsa-miR-4251	SMARCAD1, AXIN1, ZFHX3, FZD3, ACVR2B, FZD4, CTNNB1, ID1, BMP2, AKT3, BMPR1A, COMMD3-BMI1
hsa-miR-4254	APC, WNT4, FZD4
hsa-miR-4260	FZD6, RAF1
hsa-miR-4261	RAF1, PCGF3, MEIS1
hsa-miR-4262	ACVR2B, PIK3R3, MAP2K1
hsa-miR-4263	JARID2, PAX6, PIK3CB, BMPR1B, FZD3, PCGF5, ACVR1C, BMPR1A, PIK3CA, IL6ST
hsa-miR-4267	PIK3R5, RIF1, ESRRB, MAPK3, WNT7B, BMPR2
hsa-miR-4273	MAPK14, FZD6, WNT2B, INHBA, ACVR2B, MEIS1
hsa-miR-4275	BMI1, PCGF6, SMAD2, SMARCAD1, ZFHX3, KRAS, FGF2, AKT3, FGFR2
hsa-miR-4279	NRAS, WNT2B, SOX2, MAPK1
hsa-miR-4280	AKT3
hsa-miR-4282	BMI1, PCGF6, TCF3, GSK3B, WNT16, FZD5, KAT6A, PAX6, SMAD2, NRAS, PIK3CB, REST, WNT5A, WNT2B, INHBA, IGF1R, ZFHX3, KRAS, FZD3, POU5F1B, ACVR1, ACVR2B, PCGF5, FZD4, RIF1, JAK2, SMAD4, DVL1, AXIN2, LIFR, SKIL, SMAD5, FGF2, ACVR1C, IGF1, BMPR1A, PIK3CA, IL6ST, MYF5, FGFR2, SOX2, MEIS1, BMPR2
hsa-miR-4283	HOXB1, APC2, HNF1A
hsa-miR-4287	GSK3B, STAT3, MEIS1
hsa-miR-4288	GSK3B, APC, REST, WNT2B, WNT4, SMAD4, ID1
hsa-miR-4289	BMI1, APC
hsa-miR-4290	MYF5
hsa-miR-4293	RAF1, BMPR1A
hsa-miR-4295	JARID2, INHBB, HOXB1, WNT2B, INHBA, ACVR1, SMAD5, IGF1
hsa-miR-4299	PIK3R3, FZD10
hsa-miR-4300	KAT6A, APC
hsa-miR-4302	NRAS, AKT3, KLF4
hsa-miR-4303	PAX6, ACVR2B
hsa-miR-4311	DVL3, WNT16, OTX1, KAT6A, TBX3, ACVR2B, FZD10, CTNNB1, ACVR1C, IGF1, FGFR2, BMPR2
hsa-miR-4312	WNT9A
hsa-miR-4319	PCGF6, STAT3, RAF1, FZD4, MAPK12, FGFR2
hsa-miR-4323	GSK3B, ID1, JAK3, MAP2K1
hsa-miR-4324	ZIC3
hsa-miR-4326	SMAD2, BMPR1B, ACVR1, ACVR2B, PCGF5
hsa-miR-4330	WNT2B, MAPK1, BMP4
hsa-miR-101-3p	GSK3B, SMAD2, SMAD9, BMPR1B, ZFHX3, ID4, ACVR2B, FZD4, JAK2, LIFR, ACVR1C, AKT3

## Sheet: Hippo Signaling pathways
miRNAs name	Target genes
hsa-miR-16-1-3p	GSK3B, LLGL1, TEAD1, TGFBR2
hsa-miR-23a-3p	YWHAG, FZD3, SMAD4, TEAD1, DLG2, TGFBR2, PPP1CB
hsa-miR-27b-5p	RASSF6
hsa-miR-155-5p	GSK3B, FZD5, SMAD2, PRKCI, PPP2CA, TCF7L2, WWC1, MPP5, AFP, GDF6
hsa-miR-182-5p	YWHAE, APC, TCF7L2, BMPR1B, YWHAG, BMP5, SNAI2, WNT2B, BIRC5, MOB1B, FZD3, CTNNA3, SMAD7, FBXW11
hsa-miR-199b-5p	GSK3B, BTRC, FZD6, MPP5, FZD4, TGFB2, CTNNA3
hsa-miR-200b-3p	WNT16, SMAD2, PPP2R2C, YWHAG, YWHAB, YWHAQ, TP73, FRMD6, CTNNA3, LATS1, FBXW11, PPP2R1B, PARD6B
hsa-miR-302e	SMAD2, FZD3, TP73, SAV1, LATS2, TGFBR2, BMPR2
hsa-miR-320b	YWHAH, YWHAE, APC, PPP2R2C, YWHAG, CRB1, FZD3, CTNNB1, TEAD1, YWHAZ, CSNK1E, BMPR1A, DLG2, LEF1, LATS1, PARD6B, BMPR2
hsa-miR-323b-3p	CCND2
hsa-miR-330-5p	FZD6, SMAD3, WNT2B, CRB1, TP53BP2, SMAD4, RASSF1, FGF1, WNT7B
hsa-miR-335-3p	WNT16, FZD5, YAP1, APC, PRKCI, DLG1, YWHAG, CCND2, BMP5, MOB1B, WNT3, YWHAB, CRB1, PPP2R2B, WWTR1, FZD3, AFP, FZD4, PPP2R2A, RASSF6, SAV1, TEAD1, GDF6, STK3, BMP2, CTNNA3, SMAD7, CTNNA2, LATS1, BMP7, BMPR2, AJUBA
hsa-miR-338-5p	TGFBR1, BMPR1B, BMP5, MOB1B, NKD1, ID1, LATS1, CTGF, PPP1CB
hsa-miR-374c-5p	FZD5, TCF7L2, SNAI2, FZD3, YWHAQ, FZD4, RASSF6, BMP2, CTNNA3, LATS1, SOX2, FBXW11, TGFBR2, BMPR2, PPP1CB
hsa-miR-378b	BMP2
hsa-miR-449c-3p	YWHAQ, FZD4
hsa-miR-454-3p	TGFBR1, WNT2B, FRMD6, TGFB2, DLG2, TGFBR2
hsa-miR-466	GSK3B, TGFBR1, SMAD2, YWHAE, WNT2B, YWHAB, CRB1, YWHAQ, TGFB2, DLG2, SMAD7
hsa-miR-508-5p	DLG1, AMOT
hsa-miR-509-5p	SMAD2, YWHAG, FZD6, WNT3, FBXW11
hsa-miR-514b-5p	ACTB, PPP2R2A
hsa-miR-517a-3p	WNT4
hsa-miR-517c-3p	WNT4
hsa-miR-520a-5p	PPP1CC, WNT2B, WNT4, AMOT, LIMD1, FZD4, PPP2R1A, FBXW11
hsa-miR-520c-3p	SMAD2, FZD3, TP73, PPP2R2A, FRMD6, SAV1, LEF1, LATS2, TGFBR2, BMPR2
hsa-miR-525-5p	PPP1CC, WNT2B, WNT4, AMOT, LIMD1, FZD4, PPP2R1A, FBXW11
hsa-miR-548v	TCF7L2, CCND2, TEAD1, CTNNA3, WNT2
hsa-miR-548x-3p	FZD7, GSK3B, TGFBR1, PARD6G, YAP1, SMAD2, BTRC, PRKCI, TCF7L2, WNT5A, BMPR1B, YWHAG, PPP1CC, CCND2, TCF7L1, SNAI2, BIRC5, MOB1B, WNT3, CRB1, PPP2R2B, WWTR1, FZD3, LIMD1, MPP5, LLGL2, CCND1, SMAD4, CTNNB1, AXIN2, TP73, PPP2R2A, MYC, DLG3, SAV1, TEAD1, YWHAZ, GDF6, FZD1, TGFB2, BMPR1A, CTNNA3, DLG2, LEF1, PARD3, SMAD7, MOB1A, LATS1, SOX2, BMP7, LATS2, PPP2R1B, PARD6B, BMPR2, CTGF, PPP1CB
hsa-miR-550a-3p	AMOT
hsa-miR-582-3p	GSK3B, YAP1, PPP2CA, YWHAQ, YWHAZ, BMPR2, PPP1CB
hsa-miR-604	CTNNA1
hsa-miR-616-3p	APC, FZD8, FZD4, AXIN2, BMPR2
hsa-miR-617	BMP5
hsa-miR-640	AREG, BMPR2
hsa-miR-676-3p	APC, PPP1CC, SOX2, SERPINE1
hsa-miR-764	FRMD1, SMAD3, TEAD3, LIMD1, RASSF1, WNT9A
hsa-miR-876-5p	SMAD2, APC, WNT5A, FZD6, MOB1B, AXIN2, PPP1CB
hsa-miR-877-3p	FZD7, APC, TCF7L2, CCND2, WNT4, CCND1, FZD1, LEF1
hsa-miR-885-3p	WNT10B, TCF7
hsa-miR-888-3p	FZD3, PPP2R2A, TEAD1, PARD6B
hsa-miR-892b	APC, FZD4, YWHAZ
hsa-miR-924	APC, SCRIB
hsa-miR-934	FZD5, APC, FZD3, TEAD1, CTNNA3
hsa-miR-1226-3p	DVL3, GLI2, DLG2
hsa-miR-1255b-5p	APC, CRB1, PPP2R1B
hsa-miR-1827	GSK3B, NF2, WNT2B, WNT5B, TP53BP2, FZD3, LIMD1, LLGL2, CTNNA1, PPP2R2A, MYC, BBC3, WNT3A
hsa-miR-1911-3p	WWTR1, SMAD4
hsa-miR-2052	FZD7, SMAD2, WNT5A, BMPR1B, TCF7L1, WNT2B, FZD3, GDF6, TGFB2, MOB1A, CTGF
hsa-miR-2110	FRMD1, TGFBR1, WNT5A, BMPR1B, FZD3, STK3, WNT8B, SERPINE1
hsa-miR-2114-3p	BMP6
hsa-miR-2117	APC, YWHAG, FZD6, WNT2B, TP53BP2, RASSF6, DLG3
hsa-miR-2355-5p	YWHAH, NF2, SMAD3, WNT2B, CDH1, FGF1
hsa-miR-3065-5p	FZD7, FZD5, TGFBR1, SMAD2, PPP2CA, AMOT, FZD3, SMAD4, CTNNA3, DLG2, LEF1, FBXW11, PARD6B, BMPR2, CTGF, BIRC2
hsa-miR-3118	YAP1, WWC1
hsa-miR-3122	SMAD2, YWHAB, YWHAQ, YWHAZ
hsa-miR-3125	GSK3B, APC, WTIP, WNT8B
hsa-miR-3127-5p	WNT2B, FZD4
hsa-miR-3128	YWHAH, BTRC, TGFB2, DLG2
hsa-miR-3130-3p	GSK3B
hsa-miR-3130-5p	YAP1
hsa-miR-3132	BMP8B, DLG3
hsa-miR-3135a	TCF7L2, WNT2B, FZD3, LATS2
hsa-miR-3137	BTRC, CTNNB1, WNT11
hsa-miR-3139	APC, CTNNA3
hsa-miR-3140-3p	SMAD2, APC, TCF7L2, WNT2B, FRMD6, CTNNA3
hsa-miR-3143	PARD6G, YAP1, PPP2R2C, FZD4, SMAD4, GDF6, BMP2, WNT3A, LATS1, GDF7, BMPR2
hsa-miR-3151-5p	TEAD3, APC2, WNT7B
hsa-miR-3155a	PRKCI, WNT2B, TP53BP2, FGF1
hsa-miR-3155b	PRKCI, WNT2B, TP53BP2, FGF1
hsa-miR-3156-5p	CCND2, WWTR1, PPP2R2A, TEAD1, WNT9B
hsa-miR-3158-3p	APC, NF2, SMAD4, CTNNA1, PPP2R1B
hsa-miR-3163	GSK3B, WNT16, TGFBR1, ID2, PARD6G, YAP1, SMAD2, PRKCI, WNT5A, BMPR1B, PPP1CC, CCND2, SMAD3, WNT4, MOB1B, WNT3, CRB1, AMOT, WWTR1, WNT5B, FZD3, YWHAQ, FZD4, FZD10, CCND1, SMAD4, AXIN2, PPP2R2A, RASSF6, PPP2R1A, FRMD6, SAV1, TEAD1, YWHAZ, BMP2, WNT11, FZD1, CSNK1E, BMPR1A, CTNNA3, DLG2, SMAD7, MOB1A, LATS1, SOX2, LATS2, PPP2R1B, PARD6B, DVL2, TGFBR2, BMPR2, PPP1CB
hsa-miR-3166	PPP2CA, FZD4
hsa-miR-3167	SMAD2, APC, WNT5A, MOB1B, AXIN2, BMPR2
hsa-miR-3168	MOB1B, BMPR1A
hsa-miR-3170	DVL3, PPP2R1A, BMP2
hsa-miR-3173-3p	FZD6, SMAD3, WNT2B, CRB1, TP53BP2, SMAD4, RASSF1, FGF1, WNT7B
hsa-miR-3174	GSK3B
hsa-miR-3176	AJUBA
hsa-miR-3177-3p	TP73
hsa-miR-3200-3p	YWHAH
hsa-miR-3202	ACTB, GSK3B, WNT10B, SNAI2, CRB1, CCND1, PPP2R2A, DLG2, BMPR2
hsa-miR-3611	FZD6, TEAD1, BMPR1A
hsa-miR-3616-5p	NF2, BMPR1A
hsa-miR-3618	FZD5, ID2, FZD3, TEAD1
hsa-miR-3622a-5p	FZD1
hsa-miR-3658	GSK3B, FZD5, TGFBR1, SMAD2, YWHAE, PPP2CA, TCF7L2, DLG1, BMP5, FZD6, SMAD3, WNT2B, MOB1B, CRB1, WWC1, FZD8, FZD3, LIMD1, YWHAQ, MPP5, FZD4, LLGL1, SAV1, TEAD1, GDF6, STK3, CTNNA3, DLG2, PPP2R1B, PARD6B, BMPR2, AJUBA, PPP1CB
hsa-miR-3660	LATS2, BMPR2
hsa-miR-3661	TGFB3
hsa-miR-3667-3p	APC, WNT2B, FGF1
hsa-miR-3667-5p	GSK3B
hsa-miR-3668	SMAD2, YWHAQ, FRMD6, YWHAZ, LATS2
hsa-miR-3670	FZD4
hsa-miR-3672	FZD5, FZD3, BMPR2
hsa-miR-3674	PARD6A, SMAD7
hsa-miR-3675-3p	WNT2B, FZD3, CTNNA3, WNT9B
hsa-miR-3678-3p	FRMD1, BMPR1B, WWTR1, APC2, TEAD1
hsa-miR-3681-3p	GSK3B, SMAD2, PPP1CC, MOB1B, YWHAB, FZD3, PPP2R2A, TEAD1, PPP2R1B
hsa-miR-3681-5p	AXIN2, NKD1
hsa-miR-3682-3p	FZD3
hsa-miR-3685	GSK3B, TEAD1, CTNNA3
hsa-miR-3908	TGFBR1, SMAD2, PPP1CC, WNT2B, SMAD4, DLG2
hsa-miR-3913-5p	SMAD2, APC, CRB1, YWHAQ, CTNNB1, YWHAZ
hsa-miR-3918	PPP2R2D, WTIP, RASSF1, WNT9A
hsa-miR-3920	GSK3B
hsa-miR-3922-3p	NF2, LIMD1, AJUBA
hsa-miR-3925-5p	WNT16, BTRC, APC, FZD3, AFP, TEAD1, FZD1, PPP2R1B, BMPR2
hsa-miR-3926	DLG1, GLI2, MOB1B, STK3, SMAD7, FGF1
hsa-miR-3927-3p	TGFBR1, WNT2B, FZD3, LLGL2, GDF6, STK3
hsa-miR-3942-5p	TGFBR1, TCF7L2, WNT2B, AMOT, FZD3, SMAD4, TGFB2, SMAD7, FBXW11, BMPR2
hsa-miR-4251	AXIN1, FZD3, FZD4, CTNNB1, ID1, BMP2, BMPR1A, TCF7, LATS2, AJUBA
hsa-miR-4254	APC, WNT4, FZD4
hsa-miR-4260	FZD6, ITGB2
hsa-miR-4261	BBC3
hsa-miR-4263	PRKCI, PPP2CA, BMPR1B, CCND2, WWTR1, FZD3, PPP2R2A, BMPR1A, FGF1, LATS2, PPP2R1B
hsa-miR-4265	TEAD1
hsa-miR-4267	PPP1CA, YWHAH, WNT7B, BMPR2
hsa-miR-4273	YWHAG, FZD6, WNT2B, MOB1B, TP53BP2, DLG3
hsa-miR-4275	SMAD2, TGFB2
hsa-miR-4279	WNT2B, SOX2
hsa-miR-4280	YWHAZ
hsa-miR-4282	GSK3B, WNT16, FZD5, PARD6G, YAP1, SMAD2, PRKCI, PPP2CA, TCF7L2, WNT5A, WNT2B, MOB1B, YWHAB, CRB1, PPP2R2D, WWTR1, FZD3, LIMD1, MPP5, CDH1, FZD4, SMAD4, DVL1, AXIN2, PPP2R2A, RASSF6, SAV1, TEAD1, YWHAZ, GDF6, TGFB2, BBC3, PPP2CB, BMPR1A, CTNNA3, LEF1, LATS1, SOX2, LATS2, PARD6B, BMPR2, PPP1CB
hsa-miR-4283	FRMD1, GLI2, APC2
hsa-miR-4287	GSK3B
hsa-miR-4288	GSK3B, TGFBR1, BTRC, APC, PRKCI, WNT2B, WNT4, CSNK1D, SMAD4, ID1, BMP7, AJUBA
hsa-miR-4289	APC
hsa-miR-4293	BMPR1A
hsa-miR-4295	WNT2B, FRMD6, TGFBR2
hsa-miR-4299	GLI2, WWC1, FZD10
hsa-miR-4300	APC, CDH1
hsa-miR-4302	CTNNA3
hsa-miR-4303	RASSF1
hsa-miR-4311	DVL3, WNT16, YWHAH, YAP1, AMOT, WWTR1, AFP, FZD10, CTNNB1, TEAD1, CTNNA3, SERPINE1, BMPR2
hsa-miR-4312	WNT9A
hsa-miR-4319	PPP1CA, PPP2CA, FZD4, TP73, CRB2, PPP2R1B
hsa-miR-4323	GSK3B, ID1, WTIP
hsa-miR-4324	LIMD1, BBC3, LATS2
hsa-miR-4326	TGFBR1, SMAD2, BMPR1B, FBXW11
hsa-miR-4330	WNT2B, BMP4
hsa-miR-101-3p	GSK3B, TGFBR1, SMAD2, BMPR1B, PPP1CC, MPP5, FZD4, PPP2R2A, SAV1, FBXW11

## Sheet: ERB Signaling pathway
miRNAs name	Targets genes
hsa-miR-16-1-3p	BRAF, GSK3B
hsa-miR-23a-3p	BRAF, PRKCA, PIK3CB, TGFA, CBLB, PIK3R3, GAB1, MAP2K4, ERBB4, MAPK10
hsa-miR-155-5p	GSK3B, CBL, PAK2, PAK7, KRAS, SOS1, PIK3CA, MAPK10, RPS6KB1
hsa-miR-182-5p	BRAF, HBEGF, PTK2, PLCG1, PRKCB, SHC4, PIK3CA, GRB2
hsa-miR-199b-5p	GSK3B, SOS2, CDKN1B
hsa-miR-200b-3p	CBL, CRKL, PAK2, PAK7, EGFR, PTK2, PLCG1, JUN, SOS1, NRG1, GAB1, SHC4, AKT3, PIK3CA, ERBB4, RPS6KB1
hsa-miR-200c-5p	TGFA, SHC3
hsa-miR-302e	PAK7, EGFR, ERBB3, SOS1, SHC4, PIK3CA
hsa-miR-320b	SOS2, CBL, CRKL, KRAS, NCK1, PRKCB, AKT3, PIK3CA, MAPK1, EREG
hsa-miR-323b-3p	PAK3
hsa-miR-330-5p	PRKCA, NRAS, PIK3R5, RAF1, ERBB3, KRAS, SOS1, NRG1, GAB1, MAPK1, ELK1, ERBB4
hsa-miR-335-3p	BRAF, SOS2, CBL, NRG4, PIK3CB, PAK2, TGFA, CDKN1B, EGFR, KRAS, PAK3, SHC3, PTK2, PIK3R3, MAPK8, PIK3R1, SOS1, PIK3CG, AKT3, CAMK2B, PIK3CA, MTOR, EGF, ERBB4, RPS6KB1, EREG
hsa-miR-338-5p	CAMK2D, BRAF, SOS2, PAK3, NCK2, ABL2
hsa-miR-374c-5p	BRAF, CBL, CRK, PAK7, ARAF, NCK1, PIK3R1, SOS1, GAB1, MAP2K4, RPS6KB1
hsa-miR-378b	NRG4, PTK2
hsa-miR-449c-3p	KRAS
hsa-miR-454-3p	SOS2, TGFA, CDKN1A, ERBB4, EREG
hsa-miR-466	BRAF, GSK3B, PRKCA, PIK3CB, CDKN1B, MAPK9, PIK3R1, SOS1, PRKCB, ABL2, GRB2
hsa-miR-490-5p	BTC
hsa-miR-508-5p	RAF1
hsa-miR-509-5p	CAMK2D, ERBB3, SOS1, PIK3CA, ABL2
hsa-miR-520a-5p	ERBB2, CBL, PIK3R1
hsa-miR-520c-3p	CRK, PAK7, MAPK9, SOS1, GAB1, SHC4, PIK3CA, MAPK1
hsa-miR-525-5p	ERBB2, CBL, PIK3R1
hsa-miR-548v	PAK7, AKT3
hsa-miR-548x-3p	CAMK2D, BRAF, GSK3B, HBEGF, PRKCA, ERBB2, SOS2, CBL, NRAS, CRKL, NRG4, PIK3CB, PAK2, TGFA, CDKN1B, EGFR, KRAS, PAK3, STAT5B, SHC3, NCK1, CBLB, PIK3R3, NCK2, MAPK8, AKT1, MYC, PIK3R1, SOS1, BTC, PRKCB, GAB1, AKT3, PIK3CA, MAP2K4, ABL2, GRB2, ERBB4, RPS6KB1, EREG
hsa-miR-550a-3p	TGFA, PAK3, SHC3
hsa-miR-582-3p	GSK3B, CDKN1B, NCK1, PTK2
hsa-miR-604	CAMK2G
hsa-miR-617	BRAF
hsa-miR-640	CRKL, CRK, AREG
hsa-miR-676-3p	PIK3R5, SHC4
hsa-miR-764	SOS1, MAPK10
hsa-miR-876-5p	RAF1, SHC4, ERBB4
hsa-miR-877-3p	BRAF, STAT5A, CAMK2G, PIK3R5, EGFR, ERBB3, CBLB, MAPK8
hsa-miR-885-3p	AKT2, ERBB4
hsa-miR-892b	CBL, PAK3, ABL2
hsa-miR-934	SHC1, BTC
hsa-miR-1226-3p	ERBB2, NRAS, PTK2, SOS1, NRG1, RPS6KB1
hsa-miR-1265	AKT3
hsa-miR-1827	GSK3B, CRKL, STAT5B, CAMK2A, PLCG1, MYC, ERBB4
hsa-miR-1911-3p	EREG
hsa-miR-2052	CAMK2D, BRAF, CBL, NRAS, CRKL, PAK3, MAPK8, PIK3R1, PAK6, NRG1, PIK3CA
hsa-miR-2110	NRAS, SHC1, RAF1, ERBB3, CBLB, PIK3R3, PRKCG, MAPK1, ELK1, ERBB4, MAPK10
hsa-miR-2117	PIK3CB, PAK7, RPS6KB2, CBLB, SOS1
hsa-miR-2355-5p	PIK3CD, PRKCG, CAMK2B
hsa-miR-3065-5p	CAMK2D, BRAF, PRKCA, CBL, NRG4, PIK3CB, PAK2, NCK1, NCK2, NRG3, PIK3R1, SOS1
hsa-miR-3118	KRAS, STAT5B, PIK3CA
hsa-miR-3122	CBL
hsa-miR-3125	GSK3B, KRAS, STAT5B
hsa-miR-3130-3p	GSK3B, ERBB2, NCK2, MAPK10
hsa-miR-3135a	HBEGF, PAK2
hsa-miR-3139	BRAF, PIK3CB
hsa-miR-3140-3p	SOS2, EGFR, NRG3, PAK6
hsa-miR-3143	CBL, NRG1, PRKCB, PIK3CA, ERBB4, EREG
hsa-miR-3151-5p	SRC, PAK6
hsa-miR-3155a	NRG2, PIK3CD
hsa-miR-3155b	ERBB2, NRG2, PIK3CD
hsa-miR-3156-5p	PIK3R2, SOS1, ABL2
hsa-miR-3163	BRAF, GSK3B, PRKCA, CBL, NRAS, CRKL, CRK, PIK3CB, PAK2, EGFR, KRAS, STAT5B, ARAF, CBLB, MAPK9, MAPK8, PAK4, BTC, NRG1, GAB1, PIK3CA, MAP2K4, MAPK1, ABL2, ERBB4, RPS6KB1, EREG
hsa-miR-3166	PIK3R5, CAMK2B, ELK1, PIK3R2
hsa-miR-3167	RAF1, PAK3, SHC4
hsa-miR-3168	TGFA
hsa-miR-3173-3p	CBL, PAK3, PIK3R1, AKT3, ERBB4
hsa-miR-3174	GSK3B, CRKL, MAP2K4
hsa-miR-3176	SOS2, ERBB4
hsa-miR-3177-3p	PRKCG
hsa-miR-3199	CBL, PAK6
hsa-miR-3202	GSK3B, PRKCA, CBL, EIF4EBP1, GAB1, CAMK2B, ABL2, ABL1
hsa-miR-3616-3p	SHC1, MAP2K7, PTK2
hsa-miR-3616-5p	BRAF, ERBB2, NRG3
hsa-miR-3618	AKT3
hsa-miR-3622a-5p	CAMK2B
hsa-miR-3649	BRAF
hsa-miR-3658	BRAF, GSK3B, SOS2, CBL, CRKL, NRG4, PAK2, PAK7, CDKN1B, KRAS, NRG3, SOS1, ABL2, ERBB4, RPS6KB1
hsa-miR-3660	RAF1, PLCG2, MAPK1, ERBB4
hsa-miR-3661	PAK6, MAP2K4, EREG
hsa-miR-3667-3p	CBL, HRAS
hsa-miR-3667-5p	GSK3B
hsa-miR-3668	KRAS, PRKCB
hsa-miR-3670	NRAS, MAP2K4
hsa-miR-3672	BRAF, CRKL, NRG3, PIK3CG, BTC
hsa-miR-3674	CBLB
hsa-miR-3675-3p	PTK2, MAPK3, MAPK10
hsa-miR-3678-3p	SOS2, EGFR, PAK1, CAMK2B, PIK3CA, ERBB4
hsa-miR-3681-3p	GSK3B, CRKL, MAP2K7, CBLB, PIK3R1, SOS1, PRKCB, MAP2K4, ABL2, GRB2
hsa-miR-3681-5p	PIK3CB
hsa-miR-3682-3p	NRG3
hsa-miR-3685	CAMK2D, GSK3B, RPS6KB1
hsa-miR-3691-5p	PIK3CB
hsa-miR-3908	PRKCA, MAPK9, PIK3R3, MAP2K4
hsa-miR-3913-5p	CBL
hsa-miR-3918	ERBB2, PLCG1
hsa-miR-3920	GSK3B
hsa-miR-3922-3p	SOS2, ERBB4
hsa-miR-3925-5p	CAMK2D, BRAF, CBL, PAK2, EGFR, MAPK9, PIK3R3, ABL2, ERBB4
hsa-miR-3926	EGFR, PIK3CA
hsa-miR-3927-3p	RPS6KB2, PAK6, RPS6KB1
hsa-miR-3942-5p	ARAF, PIK3R1, SOS1, NRG1, SHC4, MAP2K4
hsa-miR-4251	BRAF, PTK2, AKT3
hsa-miR-4254	HBEGF
hsa-miR-4255	CRK, CDKN1B
hsa-miR-4260	PRKCA, RAF1, ELK1
hsa-miR-4261	TGFA, RAF1
hsa-miR-4262	PIK3R3, MAP2K1, RPS6KB1
hsa-miR-4263	PIK3CB, PAK2, SOS1, PIK3CA
hsa-miR-4265	EGFR, SOS1
hsa-miR-4267	PIK3R5, CAMK2A, MAPK3, PLCG2
hsa-miR-4273	PAK7, CBLB
hsa-miR-4275	KRAS, NCK1, AKT3, ERBB4, EREG
hsa-miR-4276	CDKN1B
hsa-miR-4279	BRAF, NRAS, NRG2, STAT5B, PTK2, MAPK1
hsa-miR-4280	AKT3
hsa-miR-4282	CAMK2D, BRAF, GSK3B, PRKCA, SOS2, CBL, NRAS, NRG4, CRK, PIK3CB, PAK2, PAK7, CDKN1B, EGFR, KRAS, PAK3, NCK1, CBLB, MAPK8, SOS1, BTC, GAB1, PIK3CA, MTOR, MAP2K4, ERBB4, EREG
hsa-miR-4283	PRKCA, PAK4, PAK6, CDKN1A
hsa-miR-4287	GSK3B
hsa-miR-4288	GSK3B, BTC
hsa-miR-4289	MAPK8
hsa-miR-4290	RPS6KB2
hsa-miR-4293	RAF1
hsa-miR-4295	SOS2, TGFA, CBLB, SOS1, CDKN1A, ABL2, EREG
hsa-miR-4296	SOS1
hsa-miR-4299	EIF4EBP1, PIK3R3, BTC
hsa-miR-4300	GAB1
hsa-miR-4302	NRAS, PAK3, AKT3
hsa-miR-4311	BRAF, CBL, PAK2, EGFR, SOS1, ERBB4
hsa-miR-4312	ERBB4
hsa-miR-4319	MAP2K7, RAF1, ABL2
hsa-miR-4323	GSK3B, CAMK2G, SRC, MAP2K1
hsa-miR-4324	BRAF, MAP2K7, PTK2, BTC
hsa-miR-4330	MAPK1
hsa-miR-3128	CBL, ERBB3, CAMK2A
hsa-miR-101-3p	BRAF, GSK3B, CBL, TGFA, PAK3, MAPK8, GAB1, AKT3, ERBB4

## Sheet: Adherens Junction
miRNAs name	Target genes
hsa-miR-16-1-3p	FYN, TGFBR2
hsa-miR-23a-3p	IQGAP1, SSX2IP
hsa-miR-27b-5p	CSNK2A2
hsa-miR-155-5p	SMAD2, TCF7L2
hsa-miR-182-5p	CSNK2A2, MET, WASL, CTNND1, TCF7L2, SNAI2, IGF1R, WASF2, RAC1, EP300, CTNNA3, YES1
hsa-miR-199b-5p	SNAI1, NLK, FER, CTNNA3, PVRL1
hsa-miR-200b-3p	SMAD2, LMO7, EGFR, WASF3, PVRL4, EP300, CTNNA3
hsa-miR-302e	SMAD2, EGFR, SSX2IP, TGFBR2
hsa-miR-320b	IGF1R, CTNNB1, RAC1, LEF1, PVRL3, MAPK1, MAP3K7
hsa-miR-323b-3p	RHOA, SORBS1, CSNK2A1
hsa-miR-330-5p	PVRL2, SMAD3, SMAD4, CSNK2A1, MAPK1
hsa-miR-335-3p	ACTN2, MET, LMO7, IGF1R, EGFR, NLK, FER, CSNK2A1, FARP2, CTNNA3, PVRL3, PTPRB, CTNNA2, MAP3K7, CREBBP
hsa-miR-338-5p	TGFBR1, WASF1, PTPRM, MLLT4, EP300, YES1, MAP3K7
hsa-miR-374c-5p	TCF7L2, SNAI2, PTPN1, CDC42, SSX2IP, EP300, CTNNA3,PVRL3, TGFBR2
hsa-miR-378b	IGF1R
hsa-miR-449c-3p	WASL, PVRL3, PTPRB
hsa-miR-454-3p	TGFBR1, MET, WASL, PTPN1, FYN, PVRL3, TGFBR2
hsa-miR-466	TGFBR1, SMAD2, MLLT4
hsa-miR-508-5p	NLK
hsa-miR-509-5p	SMAD2, BAIAP2, LMO7, IGF1R, SORBS1
hsa-miR-514b-5p	ACTB
hsa-miR-520a-5p	ERBB2, IGF1R, PTPRB
hsa-miR-520c-3p	SMAD2, SSX2IP, LEF1, MAPK1, TGFBR2
hsa-miR-525-5p	ERBB2, IGF1R, PTPRB
hsa-miR-548v	TCF7L2, CTNNA3
hsa-miR-548x-3p	ACTN2, CSNK2A2, TGFBR1, ERBB2, MET, WASF1, WASL, SMAD2, TCF7L2, TCF7L1, IQGAP1, SNAI2, IGF1R, EGFR, WASF3, TJP1, SORBS1, FYN, MLLT4, NLK, SMAD4, CTNNB1, PVRL4, FER, CSNK2A1, FARP2, RAC1, INSR, SSX2IP, CTNNA3, LEF1, PARD3, PVRL3, YES1, PTPRB, MAP3K7, CREBBP
hsa-miR-550a-3p	CREBBP
hsa-miR-582-3p	RHOA, FER, CREBBP
hsa-miR-604	CTNNA1
hsa-miR-676-3p	PTPRB
hsa-miR-764	SMAD3, INSR, FGFR1
hsa-miR-876-5p	SMAD2, WASF3, FER
hsa-miR-877-3p	TCF7L2, LMO7, EGFR, MLLT4, LEF1, CREBBP
hsa-miR-885-3p	CTNND1, IGF1R, TCF7
hsa-miR-888-3p	IQGAP1, SSX2IP
hsa-miR-892b	IGF1R
hsa-miR-924	CDC42
hsa-miR-934	CTNNA3
hsa-miR-1226-3p	ERBB2, CREBBP
hsa-miR-1260b	CSNK2B
hsa-miR-1827	CTNND1, VCL, CTNNA1, WASF2, FARP2
hsa-miR-1911-3p	WASF3, SMAD4
hsa-miR-2052	MET, SMAD2, TCF7L1, FER, INSR, MAP3K7
hsa-miR-2110	TGFBR1, PTPN1, FYN, WASF2, YES1, FGFR1, MAPK1, CREBBP
hsa-miR-2355-5p	CSNK2A2, SMAD3, CDH1
hsa-miR-3065-5p	CSNK2A2, TGFBR1, MET, WASL, SMAD2, LMO7, IQGAP1, MLLT4, SMAD4, FER, FARP2, CDC42, SSX2IP, CTNNA3, LEF1, PVRL3
hsa-miR-3117-3p	SORBS1, FER, CREBBP
hsa-miR-3122	CTNND1, SMAD2
hsa-miR-3125	WASF2, RAC1, SSX2IP
hsa-miR-3127-5p	WASF2
hsa-miR-3128	ACTN2, IGF1R, RAC1
hsa-miR-3130-3p	ERBB2, EP300
hsa-miR-3132	CSNK2A1
hsa-miR-3135a	TCF7L2
hsa-miR-3137	CTNNB1
hsa-miR-3139	CTNNA3
hsa-miR-3140-3p	CSNK2A2, SMAD2, TCF7L2, EGFR, SSX2IP, CTNNA3, MAP3K7
hsa-miR-3143	WASL, IQGAP1, FYN, NLK, SMAD4, EP300
hsa-miR-3151-5p	SNAI1, SRC, ACTN4
hsa-miR-3155b	CSNK2A2, ERBB2
hsa-miR-3156-5p	RAC1
hsa-miR-3158-3p	SMAD4, CTNNA1
hsa-miR-3163	ACTN2, TGFBR1, CTNND1, SMAD2, LMO7, SMAD3, IGF1R, EGFR, WASF3, TJP1, MLLT4, NLK, SMAD4, ACTN1, FER, PTPRJ, CTNNA3, PVRL3, PTPRB, MAPK1, MAP3K7, TGFBR2, PVRL1
hsa-miR-3167	SMAD2, FYN, FER
hsa-miR-3173-3p	IQGAP1, PTPRF, SMAD4, FER, CSNK2A1
hsa-miR-3186-5p	INSR
hsa-miR-3202	ACTB, CTNND1, SNAI2, NLK
hsa-miR-3616-3p	PTPRF
hsa-miR-3616-5p	ERBB2
hsa-miR-3622a-5p	WASF2
hsa-miR-3649	FGFR1
hsa-miR-3658	CSNK2A2, TGFBR1, WASL, CTNND1, SMAD2, TCF7L2, LMO7, SMAD3, FYN, RAC1, CTNNA3
hsa-miR-3660	MAPK1
hsa-miR-3661	ACP1
hsa-miR-3667-3p	MLLT4, WASF2, CSNK2A1
hsa-miR-3668	WASL, SMAD2, FER, PTPRB
hsa-miR-3670	CSNK2A2
hsa-miR-3675-3p	MAPK3, CTNNA3
hsa-miR-3678-3p	IGF1R, EGFR, WASF3, YES1
hsa-miR-3681-3p	MET, SMAD2, WASF3, PVRL4, PTPRB
hsa-miR-3682-3p	FER
hsa-miR-3685	SORBS1, CTNNA3
hsa-miR-3691-5p	PTPN6
hsa-miR-3908	TGFBR1, SMAD2, SMAD4
hsa-miR-3913-5p	SMAD2, VCL, CTNNB1, WASF2
hsa-miR-3918	ERBB2
hsa-miR-3925-5p	IGF1R, EGFR, MLLT4, FARP2
hsa-miR-3926	IGF1R, EGFR, PTPRB
hsa-miR-3927-3p	TGFBR1, IGF1R, PTPRB
hsa-miR-3942-5p	TGFBR1, TCF7L2, SMAD4
hsa-miR-4251	FYN, CTNNB1, CSNK2A1, TCF7
hsa-miR-4254	PVRL1
hsa-miR-4255	WASL
hsa-miR-4260	PVRL1
hsa-miR-4262	FARP2
hsa-miR-4265	EGFR, PVRL1
hsa-miR-4267	ACTN2, BAIAP2, PVRL4, MAPK3
hsa-miR-4275	ACTN2, SMAD2, FER, CSNK2A1
hsa-miR-4282	WASF1, WASL, SMAD2, TCF7L2, LMO7, PTPN1, IGF1R, EGFR, TJP1, FYN, MLLT4, NLK, CDH1, SMAD4, FER, CSNK2A1, PTPRJ, SSX2IP, EP300, CTNNA3, LEF1, PVRL3, PTPRB, MAP3K7
hsa-miR-4283	IQGAP1, ACTN4, CREBBP
hsa-miR-4287	WASL
hsa-miR-4288	TGFBR1, SORBS1, SMAD4
hsa-miR-4295	MET, WASL, TGFBR2
hsa-miR-4296	PVRL1
hsa-miR-4300	SORBS1, CDH1, WASF2
hsa-miR-4302	NLK, CTNNA3
hsa-miR-4303	FARP2
hsa-miR-4311	LMO7, EGFR, CTNNB1, SSX2IP, CTNNA3
hsa-miR-4312	FER
hsa-miR-4319	CSNK2A2, CSNK2A1
hsa-miR-4323	SRC
hsa-miR-4326	TGFBR1, SMAD2, MAP3K7
hsa-miR-4330	INSR, MAPK1
hsa-miR-4279	MAPK1
hsa-miR-101-3p	TGFBR1, SMAD2, TJP1, MLLT4, NLK, RAC1, SSX2IP
