# Supplementary material for: Mutant p53 Gain-of-Function Induces Migration and Invasion through Overexpression of miR-182-5p in Cancer Cells
Source: Cells. 2023 Oct 23;12(20):2506. doi: 10.3390/cells12202506 (PMC10605582; doi:10.3390/cells12202506)
Supplement: Supplementary file 1 [file cells-12-02506-s001.zip › TABLE S1 p53R273C.xlsx]

## Sheet: Hoja2
miRNA name	miRNA previous name	p value	Fold Change
hsa-miR-3713	hsa-miR-3713	0.0150496	-339.572
hsa-miR-3675-3p	hsa-miR-3675-3p	0.0187618	-170.691
hsa-miR-3168	hsa-miR-3168	0.000324847	-156.049
hsa-miR-3649	hsa-miR-3649	0.000400246	-154.297
hsa-miR-3650	hsa-miR-3650	3.26361e-05	-143.819
hsa-miR-764	hsa-miR-764	0.0392382	-121.228
hsa-miR-3122	hsa-miR-3122	0.00823108	-117.196
hsa-miR-3140-3p	hsa-miR-3140-3p	0.000261493	-116.49
hsa-miR-520c-3p	hsa-miR-520c-3p	3.88535e-05	-114.062
hsa-miR-1914-3p	hsa-miR-1914*	0.0181051	-113.572
hsa-miR-449c-3p	hsa-miR-449c*	0.0474135	-112.813
hsa-miR-508-5p	hsa-miR-508-5p	0.00464508	-106.742
hsa-miR-3913-5p	hsa-miR-3913-5p	0.00103472	-104.436
hsa-miR-4283	hsa-miR-4283	0.022243	-101.736
hsa-miR-3922-3p	hsa-miR-3922-3p	0.0228756	-98.1695
hsa-miR-517a-3p	hsa-miR-517a	0.0300695	-91.7386
hsa-miR-3683	hsa-miR-3683	0.0040127	-90.0506
hsa-miR-3920	hsa-miR-3920	0.0303189	-82.6357
hsa-miR-3680-5p	hsa-miR-3680	0.0393889	-80.2402
hsa-miR-3186-5p	hsa-miR-3186-5p	0.0304383	-62.7513
hsa-miR-4280	hsa-miR-4280	0.00049944	-62.4228
hsa-miR-3660	hsa-miR-3660	0.00506094	-61.172
hsa-miR-3661	hsa-miR-3661	0.0220247	-59.8108
hsa-miR-3616-3p	hsa-miR-3616-3p	0.0153824	-56.2867
hsa-miR-4311	hsa-miR-4311	0.0153682	-54.5472
hsa-miR-101-3p	hsa-miR-101	0.00139105	-48.7355
hsa-miR-4288	hsa-miR-4288	0.00244733	-47.3324
hsa-miR-4300	hsa-miR-4300	0.00107554	-42.8629
hsa-miR-4267	hsa-miR-4267	0.000267822	-41.5298
hsa-miR-2052	hsa-miR-2052	0.000714132	-41.1012
hsa-miR-3908	hsa-miR-3908	0.0218427	-36.2917
hsa-miR-4275	hsa-miR-4275	0.0124018	-33.8648
hsa-miR-934	hsa-miR-934	0.0465349	-33.8084
hsa-miR-3125	hsa-miR-3125	2.34391e-07	-32.3222
hsa-miR-3678-5p	hsa-miR-3678-5p	0.0371835	-31.3935
hsa-miR-3065-5p	hsa-miR-3065-5p	0.0255939	-31.2661
hsa-miR-4290	hsa-miR-4290	0.0233534	-25.9227
hsa-miR-3186-3p	hsa-miR-3186-3p	0.000944528	-25.8577
hsa-miR-4265	hsa-miR-4265	0.0395275	-25.6424
hsa-miR-3127-5p	hsa-miR-3127-5p	0.0431596	-25.2817
hsa-miR-3681-5p	hsa-miR-3681	0.000233973	-24.2189
hsa-miR-4323	hsa-miR-4323	2.33022e-05	-23.6503
hsa-miR-517-5p	hsa-miR-517*	0.0252951	-20.229
hsa-miR-200b-3p	hsa-miR-200b	0.00165797	-19.2494
hsa-miR-3692-3p	hsa-miR-3692	0.0456598	-18.0862
hsa-miR-34c-3p	hsa-miR-34c-3p	0.00286638	-17.5677
hsa-miR-4279	hsa-miR-4279	0.0418638	-17.2949
hsa-miR-3917	hsa-miR-3917	0.036227	-14.0841
hsa-miR-4309	hsa-miR-4309	7.03947e-05	-13.5868
hsa-miR-3176	hsa-miR-3176	0.0419339	-13.4357
hsa-miR-548aa	hsa-miR-548aa	6.79775e-05	-13.1965
hsa-miR-3618	hsa-miR-3618	1.27283e-06	-13.0248
hsa-miR-449c-5p	hsa-miR-449c	0.0235279	-13.0066
hsa-miR-514b-3p	hsa-miR-514b-3p	0.040105	-12.5741
hsa-miR-2114-3p	hsa-miR-2114*	0.00242584	-12.4871
hsa-miR-378b	hsa-miR-378b	0.0230166	-10.1937
hsa-miR-3161	hsa-miR-3161	0.000235456	-8.84815
hsa-let-7e-3p	hsa-let-7e*	0.00417246	-5.42531
hsa-miR-200c-5p	hsa-miR-200c*	0.0352488	-5.37512
hsa-miR-320d	hsa-miR-320d	0.0070965	-4.44727
hsa-miR-339-3p	hsa-miR-339-3p	6.63245e-05	-4.01065
hsa-miR-107	hsa-miR-107	0.0298668	-3.96167
hsa-miR-888-3p	hsa-miR-888*	0.0200527	-3.54955
hsa-miR-335-3p	hsa-miR-335*	0.0485893	-3.1118
hsa-miR-300	hsa-miR-300	0.0462915	-3.05405
hsa-miR-431-3p	hsa-miR-431*	0.0137407	-3.01633
hsa-miR-509-5p	hsa-miR-509-5p	0.0228983	-2.7746
hsa-miR-3151-5p	hsa-miR-3151	0.0428181	-2.55759
hsa-miR-1184	hsa-miR-1184	0.021689	-2.37313
hsa-miR-509-3-5p	hsa-miR-509-3-5p	0.0398461	-1.91532
hsa-miR-936	hsa-miR-936	0.0465593	-1.88174
hsa-miR-1265	hsa-miR-1265	0.000106343	-1.82344
hsa-miR-3153	hsa-miR-3153	0.0398805	2.026
hsa-miR-214-3p	hsa-miR-214	0.0359112	2.1567
hsa-miR-3182	hsa-miR-3182	0.0200853	2.37895
hsa-miR-29c-3p	hsa-miR-29c	0.0425242	2.45676
hsa-miR-27b-5p	hsa-miR-27b*	0.0464608	2.65749
hsa-miR-199a-5p	hsa-miR-199a-5p	0.0013392	2.87811
hsa-miR-30b-5p	hsa-miR-30b	0.020826	3.34099
hsa-miR-609	hsa-miR-609	0.0449742	3.38277
hsa-miR-216a-5p	hsa-miR-216a	0.0186445	4.12317
hsa-miR-548o-3p	hsa-miR-548o	0.00849189	4.15468
hsa-miR-589-3p	hsa-miR-589*	0.0147624	5.25735
hsa-miR-3133	hsa-miR-3133	0.0471341	5.50933
hsa-miR-3179	hsa-miR-3179	0.0106444	5.78425
hsa-miR-625-3p	hsa-miR-625*	0.0158858	5.95377
hsa-miR-1279	hsa-miR-1279	0.00517274	6.08819
hsa-miR-34a-3p	hsa-miR-34a*	0.0033045	6.33974
hsa-miR-4298	hsa-miR-4298	0.00376662	6.4399
hsa-miR-1204	hsa-miR-1204	0.0395526	6.57186
hsa-miR-224-5p	hsa-miR-224	0.0159243	7.14015
hsa-miR-99a-3p	hsa-miR-99a*	0.00473345	7.48765
hsa-miR-1284	hsa-miR-1284	7.29544e-08	7.98063
hsa-miR-4308	hsa-miR-4308	0.00252436	7.98206
hsa-miR-3910	hsa-miR-3910	0.00125041	8.09488
hsa-miR-1245a	hsa-miR-1245	0.00749948	8.15092
hsa-miR-661	hsa-miR-661	0.00879296	9.2972
hsa-miR-2278	hsa-miR-2278	0.00576528	9.58683
hsa-miR-18b-3p	hsa-miR-18b*	0.000313949	9.61444
hsa-miR-1260a	hsa-miR-1260	0.018331	15.4393
hsa-miR-1258	hsa-miR-1258	0.0167994	15.5885
hsa-miR-1471	hsa-miR-1471	0.0193613	15.8911
hsa-miR-765	hsa-miR-765	0.000908001	16.4154
hsa-miR-302a-5p	hsa-miR-302a*	1.15764e-05	17.029
hsa-miR-4274	hsa-miR-4274	8.22408e-06	18.0197
hsa-miR-21-3p	hsa-miR-21*	1.48314e-05	34.8282
hsa-miR-624-3p	hsa-miR-624*	0.023741	154.121
