# Supplementary material for: Mutant p53 Gain-of-Function Induces Migration and Invasion through Overexpression of miR-182-5p in Cancer Cells
Source: Cells. 2023 Oct 23;12(20):2506. doi: 10.3390/cells12202506 (PMC10605582; doi:10.3390/cells12202506)
Supplement: Supplementary file 1 [file cells-12-02506-s001.zip › TABLE S2 p53R175H.xlsx]

## Sheet: Hoja2
miRNA name	miRNA previous name	p value	Fold Change
hsa-miR-3125	hsa-miR-3125	1.81692e-11	-255.263
hsa-miR-3199	hsa-miR-3199	0.00287821	-326.418
hsa-miR-3649	hsa-miR-3649	8.3444e-05	-324.604
hsa-miR-4330	hsa-miR-4330	9.1311e-07	-236.296
hsa-miR-3618	hsa-miR-3618	3.10372e-07	-215.116
hsa-miR-3650	hsa-miR-3650	5.34922e-06	-210.473
hsa-miR-3168	hsa-miR-3168	0.00016816	-202.266
hsa-miR-888-3p	hsa-miR-888*	9.87207e-05	-183.878
hsa-miR-520c-3p	hsa-miR-520c-3p	8.92295e-09	-180.166
hsa-miR-3913-5p	hsa-miR-3913-5p	0.000295197	-154.048
hsa-miR-200b-3p	hsa-miR-200b	1.07534e-05	-153.174
hsa-miR-4263	hsa-miR-4263	1.28563e-05	-130.991
hsa-miR-3660	hsa-miR-3660	1.62641e-06	-100.697
hsa-miR-2052	hsa-miR-2052	5.36653e-05	-99.9467
hsa-miR-3140-3p	hsa-miR-3140-3p	9.10684e-05	-82.1981
hsa-miR-3683	hsa-miR-3683	0.000863726	-78.8978
hsa-miR-4311	hsa-miR-4311	0.00341103	-73.6521
hsa-miR-517a-3p	hsa-miR-517a	0.00111983	-67.4105
hsa-miR-4288	hsa-miR-4288	1.80721e-05	-57.8284
hsa-miR-509-5p	hsa-miR-509-5p	8.81409e-10	-54.4172
hsa-miR-3151-5p	hsa-miR-3151	0.00187667	-47.3661
hsa-miR-4290	hsa-miR-4290	0.00015456	-41.5947
hsa-miR-3158-3p	hsa-miR-3158-3p	8.10519e-06	-40.9175
hsa-miR-3616-3p	hsa-miR-3616-3p	0.0046378	-35.4165
hsa-miR-4267	hsa-miR-4267	8.81256e-07	-32.0099
hsa-miR-508-5p	hsa-miR-508-5p	0.000319676	-31.3502
hsa-miR-876-5p	hsa-miR-876-5p	7.42959e-09	-31.0741
hsa-miR-4280	hsa-miR-4280	4.0255e-05	-26.1274
hsa-miR-1911-5p	hsa-miR-1911	2.59312e-05	-21.9867
hsa-miR-3681-5p	hsa-miR-3681	1.57856e-09	-21.8845
hsa-miR-3120-3p	hsa-miR-3120-3p	2.47467e-07	-20.8006
hsa-miR-3611	hsa-miR-3611	0.00308452	-20.7853
hsa-miR-3672	hsa-miR-3672	0.00256176	-20.4792
hsa-miR-3166	hsa-miR-3166	0.00180277	-19.9589
hsa-miR-4303	hsa-miR-4303	0.00151401	-19.7251
hsa-miR-2115-3p	hsa-miR-2115*	3.51581e-09	-17.8757
hsa-miR-3186-3p	hsa-miR-3186-3p	0.000467777	-17.26
hsa-miR-509-3-5p	hsa-miR-509-3-5p	8.3265e-09	-16.9431
hsa-miR-4275	hsa-miR-4275	1.79998e-06	-16.3857
hsa-miR-3925-5p	hsa-miR-3925-5p	1.69049e-05	-16.2968
hsa-miR-3122	hsa-miR-3122	0.00349129	-16.0549
hsa-miR-548aa	hsa-miR-548aa	8.6893e-09	-15.6627
hsa-miR-3668	hsa-miR-3668	4.00693e-05	-15.3549
hsa-miR-892b	hsa-miR-892b	0.00017934	-14.2211
hsa-miR-2355-5p	hsa-miR-2355-5p	2.60919e-05	-14.0622
hsa-miR-3908	hsa-miR-3908	0.00117618	-13.1725
hsa-miR-3612	hsa-miR-3612	3.41873e-05	-13.1256
hsa-miR-3139	hsa-miR-3139	0.00325401	-12.8471
hsa-miR-4296	hsa-miR-4296	1.48168e-07	-12.6528
hsa-miR-3606-5p	hsa-miR-3606	1.59719e-05	-12.0904
hsa-miR-4323	hsa-miR-4323	9.60369e-09	-12.0781
hsa-miR-3115	hsa-miR-3115	1.74796e-05	-10.308
hsa-miR-3134	hsa-miR-3134	1.78041e-05	-10.0819
hsa-miR-548x-3p	hsa-miR-548x	4.86908e-07	-9.69219
hsa-miR-3914	hsa-miR-3914	1.95179e-05	-9.10294
hsa-miR-3132	hsa-miR-3132	0.000156867	-8.81696
hsa-miR-936	hsa-miR-936	5.8722e-10	-8.80566
hsa-miR-1284	hsa-miR-1284	0.00469888	-8.73875
hsa-miR-466	hsa-miR-466	2.05232e-05	-8.65408
hsa-miR-431-3p	hsa-miR-431*	0.00186635	-8.48968
hsa-miR-582-3p	hsa-miR-582-3p	0.00244623	-8.30049
hsa-miR-3670	hsa-miR-3670	0.000202271	-8.25941
hsa-miR-3167	hsa-miR-3167	0.00343368	-7.99678
hsa-miR-4305	hsa-miR-4305	2.49069e-05	-7.31308
hsa-miR-3146	hsa-miR-3146	0.000340511	-7.30581
hsa-miR-101-3p	hsa-miR-101	2.85484e-05	-7.26828
hsa-miR-4260	hsa-miR-4260	0.000675583	-6.32237
hsa-miR-4255	hsa-miR-4255	0.000863558	-6.02411
hsa-miR-3177-3p	hsa-miR-3177-3p	0.000179114	-5.82534
hsa-miR-1255b-5p	hsa-miR-1255b	0.00107607	-5.77601
hsa-miR-3652	hsa-miR-3652	3.6947e-05	-5.65603
hsa-miR-877-3p	hsa-miR-877*	3.96552e-05	-5.44577
hsa-miR-4254	hsa-miR-4254	0.00149732	-5.43301
hsa-miR-3200-3p	hsa-miR-3200-3p	4.25769e-05	-5.25227
hsa-miR-4299	hsa-miR-4299	0.00150073	-5.10546
hsa-miR-885-3p	hsa-miR-885-3p	0.00336063	-4.71312
hsa-miR-3155 hsa-miR-3155b	hsa-miR-3155 hsa-miR-3155b	0.000171798	-4.45429
hsa-miR-640	hsa-miR-640	7.12286e-07	-3.90646
hsa-miR-4324	hsa-miR-4324	9.34277e-05	-3.84477
hsa-miR-3917	hsa-miR-3917	1.88144e-05	-3.73942
hsa-miR-4293	hsa-miR-4293	0.00257859	-3.24356
hsa-miR-2114-3p	hsa-miR-2114*	0.000589958	-3.04391
hsa-miR-3622a-5p	hsa-miR-3622a-5p	0.000255485	-2.94138
hsa-miR-761	hsa-miR-761	0.000366354	-2.72559
hsa-miR-3182	hsa-miR-3182	0.000403589	-2.67379
hsa-miR-551b-5p	hsa-miR-551b*	0.000475883	-2.59071
hsa-miR-3174	hsa-miR-3174	0.000729833	-2.40065
hsa-miR-4253	hsa-miR-4253	0.000741884	-2.39401
hsa-miR-3667-3p	hsa-miR-3667-3p	0.000896505	-2.32023
hsa-miR-514b-5p	hsa-miR-514b-5p	0.001051	-2.23979
hsa-miR-3156-5p	hsa-miR-3156-5p	0.000719281	-2.14852
hsa-miR-323b-3p	hsa-miR-323b-3p	0.0029228	-1.95535
hsa-miR-4326	hsa-miR-4326	0.00355355	-1.90695
hsa-miR-149-5p	hsa-miR-149	0.00459482	4.8834
hsa-miR-25-3p	hsa-miR-25	0.00157657	4.98955
hsa-miR-339-5p	hsa-miR-339-5p	0.00234016	5.35306
hsa-miR-106b-5p	hsa-miR-106b	0.00310104	5.53968
hsa-miR-423-3p	hsa-miR-423-3p	0.000844048	6.43736
hsa-miR-93-5p	hsa-miR-93	0.000977526	8.04205
hsa-miR-182-5p	hsa-miR-182	0.00263451	8.54016
hsa-miR-26a-5p	hsa-miR-26a	0.00208913	10.9128
hsa-miR-30c-5p	hsa-miR-30c	5.92473e-07	11.2375
hsa-miR-505-3p	hsa-miR-505	0.00425889	19.627
