# Supplementary material for: Mutant p53 Gain-of-Function Induces Migration and Invasion through Overexpression of miR-182-5p in Cancer Cells
Source: Cells. 2023 Oct 23;12(20):2506. doi: 10.3390/cells12202506 (PMC10605582; doi:10.3390/cells12202506)
Supplement: Supplementary file 1 [file cells-12-02506-s001.zip › TABLE S3 p53R248Q.xlsx]

## Sheet: Hoja2
miRNA Name	Previous miRNA name	p value	Fold Change
hsa-miR-3687	hsa-miR-3687	0.000442504	-8297.93
hsa-miR-3713	hsa-miR-3713	0.0131093	-2662.57
hsa-miR-3199	hsa-miR-3199	0.00284316	-1809.56
hsa-miR-3649	hsa-miR-3649	8.21942e-05	-1799.51
hsa-miR-4330	hsa-miR-4330	8.91514e-07	-1309.96
hsa-miR-3650	hsa-miR-3650	5.21424e-06	-1166.8
hsa-miR-3130-3p	hsa-miR-3130-3p	0.0229839	-1166.02
hsa-miR-3168	hsa-miR-3168	0.000164196	-1121.3
hsa-miR-3658	hsa-miR-3658	0.0209627	-954.994
hsa-miR-449c-3p	hsa-miR-449c*	0.0283021	-866.247
hsa-miR-3186-5p	hsa-miR-3186-5p	0.019681	-861.426
hsa-miR-3683	hsa-miR-3683	0.000816462	-855.318
hsa-miR-3913-5p	hsa-miR-3913-5p	0.000286254	-853.999
hsa-miR-517a-3p	hsa-miR-517a	0.00105767	-845.163
hsa-miR-520c-3p	hsa-miR-520c-3p	8.71606e-09	-840.345
hsa-miR-3140-3p	hsa-miR-3140-3p	8.22952e-05	-825.117
hsa-miR-4283	hsa-miR-4283	0.014111	-720.614
hsa-miR-3122	hsa-miR-3122	0.00212161	-643.414
hsa-miR-3660	hsa-miR-3660	1.54785e-06	-622.682
hsa-miR-3922-3p	hsa-miR-3922-3p	0.014315	-573.865
hsa-miR-508-5p	hsa-miR-508-5p	0.000279957	-549.683
hsa-miR-3616-5p	hsa-miR-3616-5p	0.0349095	-544.455
hsa-miR-764	hsa-miR-764	0.029642	-533.67
hsa-miR-4302	hsa-miR-4302	0.0285538	-532.285
hsa-miR-1914-3p	hsa-miR-1914*	0.0102992	-484.215
hsa-miR-4280	hsa-miR-4280	3.24293e-05	-442.149
hsa-miR-4311	hsa-miR-4311	0.00322971	-408.306
hsa-miR-3616-3p	hsa-miR-3616-3p	0.0041511	-398.687
hsa-miR-3661	hsa-miR-3661	0.0140021	-363.009
hsa-miR-1911-3p	hsa-miR-1911	2.17423e-05	-359.789
hsa-miR-4288	hsa-miR-4288	1.64026e-05	-335.262
hsa-miR-2052	hsa-miR-2052	5.11139e-05	-310.533
hsa-miR-4300	hsa-miR-4300	0.000542929	-303.604
hsa-miR-876-5p	hsa-miR-876-5p	5.80594e-09	-302.015
hsa-miR-3170	hsa-miR-3170	0.0243433	-301.324
hsa-miR-3675-3p	hsa-miR-3675-3p	0.0128243	-295.852
hsa-miR-3127-5p	hsa-miR-3127-5p	0.0131303	-292.87
hsa-miR-517c-3p	hsa-miR-517c	0.0321384	-269.196
hsa-miR-3926	hsa-miR-3926	0.0296248	-252.835
hsa-miR-3125	hsa-miR-3125	1.84566e-11	-249.903
hsa-miR-4263	hsa-miR-4263	1.25612e-05	-245.876
hsa-miR-302e	hsa-miR-302e	0.0280843	-241.956
hsa-miR-4267	hsa-miR-4267	7.52904e-07	-211.878
hsa-miR-525-5p	hsa-miR-525-5p	0.0489445	-206.08
hsa-miR-3908	hsa-miR-3908	0.000821386	-195.168
hsa-miR-4265	hsa-miR-4265	0.0260955	-189.785
hsa-miR-4290	hsa-miR-4290	0.00013626	-183.614
hsa-miR-3681-3p	hsa-miR-3681	7.72231e-10	-171.546
hsa-miR-200b-3p	hsa-miR-200b	1.07491e-05	-155.034
hsa-miR-3681-5p	hsa-miR-3681*	0.00503555	-151.096
hsa-miR-3065-5p	hsa-miR-3065-5p	0.0120591	-150.132
hsa-miR-553	hsa-miR-553	0.017819	-145.522
hsa-miR-676-3p	hsa-miR-676	0.00466847	-145.422
hsa-miR-3920	hsa-miR-3920	0.018344	-128.372
hsa-miR-3124-5p	hsa-miR-3124-5p	0.00972359	-127.908
hsa-miR-3163	hsa-miR-3163	0.0054216	-123.602
hsa-miR-934	hsa-miR-934	0.00460809	-115.868
hsa-miR-3611	hsa-miR-3611	0.00249343	-115.227
hsa-miR-892b	hsa-miR-892b	0.000133994	-110.867
hsa-miR-548x-3p	hsa-miR-548x	4.97967e-07	-110.08
hsa-miR-3186-3p	hsa-miR-3186-3p	0.000354797	-101.996
hsa-miR-550a-3p	hsa-miR-550a*	9.74581e-12	-99.5422
hsa-miR-3668	hsa-miR-3668	2.59708e-05	-93.5201
hsa-miR-3618	hsa-miR-3618	4.48275e-07	-92.2568
hsa-miR-4275	hsa-miR-4275	2.80995e-06	-91.699
hsa-miR-3117-3p	hsa-miR-3117-3p	1.01152e-05	-91.2693
hsa-miR-517-5p	hsa-miR-517*	0.0106113	-90.1903
hsa-miR-3678-5p	hsa-miR-3678-5p	0.000946478	-89.9533
hsa-miR-604	hsa-miR-604	1.02501e-05	-88.342
hsa-miR-3672	hsa-miR-3672	0.00206202	-87.0432
hsa-miR-921	hsa-miR-921	0.013454	-83.8909
hsa-miR-3177-3p	hsa-miR-3177-3p	8.52962e-05	-82.7113
hsa-miR-4273	hsa-miR-4273	0.00732332	-81.036
hsa-miR-378b	hsa-miR-378b	0.0112265	-80.9556
hsa-miR-4261	hsa-miR-4261	1.01121e-05	-79.7646
hsa-miR-3202	hsa-miR-3202	1.01123e-05	-79.2754
hsa-miR-4251	hsa-miR-4251	1.01142e-05	-74.7258
hsa-miR-101-3p	hsa-miR-101	5.59726e-05	-73.9844
hsa-miR-3128	hsa-miR-3128	0.0337317	-73.576
hsa-miR-3942-5p	hsa-miR-3942-5p	0.0475006	-72.3743
hsa-miR-3927-3p	hsa-miR-3927	0.0422157	-71.5571
hsa-miR-3667-5p	hsa-miR-3667-5p	1.28692e-05	-64.6306
hsa-miR-466	hsa-miR-466	1.29222e-05	-64.4015
hsa-miR-4279	hsa-miR-4279	0.00571706	-63.9087
hsa-miR-3176	hsa-miR-3176	0.0133746	-63.536
hsa-miR-4287	hsa-miR-4287	1.03932e-05	-61.7421
hsa-miR-514b-3p	hsa-miR-514b-3p	0.019523	-61.4155
hsa-miR-3132	hsa-miR-3132	1.01333e-05	-57.6333
hsa-miR-3670	hsa-miR-3670	1.57867e-05	-56.1595
hsa-miR-4255	hsa-miR-4255	1.01563e-05	-50.311
hsa-miR-3917	hsa-miR-3917	1.38439e-06	-48.1886
hsa-miR-3173-3p	hsa-miR-3173-3p	4.63132e-07	-45.7187
hsa-miR-4303	hsa-miR-4303	0.0012268	-44.0231
hsa-miR-885-3p	hsa-miR-885-3p	3.04371e-05	-43.9805
hsa-miR-4324	hsa-miR-4324	3.12561e-05	-43.6743
hsa-miR-3685	hsa-miR-3685	0.00928697	-43.2332
hsa-miR-2117	hsa-miR-2117	1.02041e-05	-43.2291
hsa-miR-483-5p	hsa-miR-483-5p	3.62769e-05	-42.0928
hsa-miR-3143	hsa-miR-3143	1.02189e-05	-41.8552
hsa-miR-3166	hsa-miR-3166	0.00153643	-38.6192
hsa-miR-514b-5p	hsa-miR-514b-5p	2.40144e-05	-36.2228
hsa-miR-4323	hsa-miR-4323	1.76343e-07	-35.8265
hsa-miR-4312	hsa-miR-4312	0.000102014	-34.7895
hsa-miR-4262	hsa-miR-4262	0.000105983	-34.5927
hsa-miR-338-5p	hsa-miR-338-5p	0.0324594	-33.7183
hsa-miR-374c-5p	hsa-miR-374c	0.0284124	-33.3988
hsa-miR-3667-3p	hsa-miR-3667-3p	0.000151978	-32.8836
hsa-miR-1255b-5p	hsa-miR-1255b	1.04749e-05	-31.7913
hsa-miR-2114-3p	hsa-miR-2114*	5.22691e-05	-29.039
hsa-miR-4260	hsa-miR-4260	1.08349e-05	-26.8265
hsa-miR-4293	hsa-miR-4293	1.09388e-05	-25.8204
hsa-miR-4295	hsa-miR-4295	1.10095e-05	-25.8096
hsa-miR-582-3p	hsa-miR-582-3p	0.00155013	-24.9908
hsa-miR-2355-5p	hsa-miR-2355-5p	1.12234e-05	-24.5752
hsa-miR-16-1-3p	hsa-miR-16-1*	0.0137201	-23.7208
hsa-miR-520a-5p	hsa-miR-520a-5p	0.0267543	-22.9257
hsa-miR-617	hsa-miR-617	0.00893641	-21.7387
hsa-miR-323b-3p	hsa-miR-323b-3p	1.42165e-05	-21.6131
hsa-miR-3155a hsa-miR-3155b	hsa-miR-3155 hsa-miR-3155b	8.33534e-05	-20.8289
hsa-miR-147b	hsa-miR-147b	0.00433571	-20.7951
hsa-miR-3918	hsa-miR-3918	0.000164672	-20.3183
hsa-miR-548v	hsa-miR-548v	1.22654e-05	-20.061
hsa-miR-3139	hsa-miR-3139	0.00299993	-19.5337
hsa-miR-4282	hsa-miR-4282	0.0365621	-19.1703
hsa-miR-3135a	hsa-miR-3135	0.00404551	-18.4836
hsa-miR-4296	hsa-miR-4296	8.99496e-08	-18.297
hsa-miR-3118	hsa-miR-3118	1.65731e-05	-18.1079
hsa-miR-3678-3p	hsa-miR-3678-3p	0.0363719	-18.009
hsa-miR-330-5p	hsa-miR-330-5p	0.0255138	-17.9031
hsa-miR-4254	hsa-miR-4254	1.50883e-05	-17.8348
hsa-miR-924	hsa-miR-924	0.00131926	-17.0523
hsa-miR-3174	hsa-miR-3174	2.51605e-05	-16.9393
hsa-miR-3674	hsa-miR-3674	8.65665e-05	-15.9938
hsa-miR-640	hsa-miR-640	8.7e-06	-15.9304
hsa-miR-4319	hsa-miR-4319	0.0255533	-14.7892
hsa-miR-3605-3p	hsa-miR-3605-3p	3.32073e-05	-14.7887
hsa-miR-4276	hsa-miR-4276	0.0147491	-14.4679
hsa-miR-3158-3p	hsa-miR-3158-3p	0.00105418	-13.3323
hsa-miR-3167	hsa-miR-3167	0.00275113	-12.5974
hsa-miR-1827	hsa-miR-1827	7.71681e-05	-12.2863
hsa-miR-509-5p	hsa-miR-509-5p	0.0325893	-11.9886
hsa-miR-3691-5p	hsa-miR-3691-5p	5.33991e-05	-11.3818
hsa-miR-3130-5p	hsa-miR-3130-5p	0.0288703	-11.1677
hsa-miR-3137	hsa-miR-3137	0.000280104	-11.04
hsa-miR-888-3p	hsa-miR-888*	0.0235539	-11.037
hsa-miR-3151-5p	hsa-miR-3151	0.00385939	-10.2683
hsa-miR-3925-5p	hsa-miR-3925-5p	0.000192539	-10.1342
hsa-miR-335-3p	hsa-miR-335*	0.0412825	-9.67587
hsa-miR-3622a-5p	hsa-miR-3622a-5p	3.77578e-05	-8.53811
hsa-miR-3200-3p	hsa-miR-3200-3p	2.95764e-05	-7.41596
hsa-miR-3682-3p	hsa-miR-3682-3p	0.0479724	-6.81932
hsa-miR-431-3p	hsa-miR-431*	0.014855	-6.50198
hsa-miR-199b-5p	hsa-miR-199b-5p	0.0268071	-6.07703
hsa-miR-3156-5p	hsa-miR-3156-5p	0.00211234	-5.70604
hsa-miR-4289	hsa-miR-4289	0.00680182	-5.16042
hsa-miR-616-3p	hsa-miR-616	0.00536447	-4.83042
hsa-miR-490-5p	hsa-miR-490-5p	0.0220721	-4.80888
hsa-miR-877-3p	hsa-miR-877*	0.000121363	-4.69794
hsa-miR-2110	hsa-miR-2110	0.00941761	-4.35625
hsa-miR-4299	hsa-miR-4299	5.21168e-06	-4.27472
hsa-miR-1265	hsa-miR-1265	0.00722928	-4.18813
hsa-miR-181c-3p	hsa-miR-181c*	0.000148441	-3.70989
hsa-miR-1260b	hsa-miR-1260b	5.72113e-05	-3.5871
hsa-miR-200c-5p	hsa-miR-200c*	0.0443574	-3.57179
hsa-miR-4326	hsa-miR-4326	0.00689369	-3.37909
hsa-miR-1226-3p	hsa-miR-1226	0.00455896	-3.35245
hsa-miR-331-3p	hsa-miR-331-3p	0.040815	-1.95065
hsa-miR-27b-5p	hsa-miR-27b	0.00487764	3.19447
hsa-miR-320b	hsa-miR-320b	0.0230961	4.93194
hsa-miR-182-5p	hsa-miR-182	0.0074833	6.86804
hsa-miR-23a-3p	hsa-miR-23a	0.000842936	8.39499
hsa-miR-454-3p	hsa-miR-454	0.0298883	9.78738
hsa-miR-155-5p	hsa-miR-155	0.0119888	9.23
