# Supplementary material for: Mutant p53 Gain-of-Function Induces Migration and Invasion through Overexpression of miR-182-5p in Cancer Cells
Source: Cells. 2023 Oct 23;12(20):2506. doi: 10.3390/cells12202506 (PMC10605582; doi:10.3390/cells12202506)
Supplement: Supplementary file 1 [file cells-12-02506-s001.zip › TABLE S4 p53R273C.xlsx]

## Sheet: Ras signaling Pathway
miRNA name	Target genes
hsa-miR-18b-3p	SHC1, GRIN1, ABL2, PRKACB, GRIN2B
hsa-miR-21-3p	GRIN2B
hsa-miR-29c-3p	CALM3, GNG12, RRAS2, EFNA5, AKT2, REL, PDGFB, PIK3R1, NF1, IGF1, PDGFC, VEGFA, PDGFA, PIK3R2
hsa-miR-30b-5p	RASA2, EFNA3, IGF1R, FGF20, KRAS, GNG10, RASA1, PIK3CD, PLA2G12A, MAPK8, BRAP, SOS1, PDGFC, RASGRP3, ABL2, GRIN2A, RAP1B, ABL1, PLA2G2C, PDGFA
hsa-miR-34a-3p	MAPK8, PIK3CG, FGF9, RAB5B, PLA2G4C
hsa-miR-34c-3p	PAK2, MRAS, RASGRP1, REL, SOS1, GAB1, GRB2
hsa-miR-99a-3p	TIAM1
hsa-miR-107	FIGF, PIK3CB, RAF1, MAPK8, PIK3R1, INSR, FGF2, AKT3, FGFR1, ABL2, GRIN2B
hsa-miR-199a-5p	SOS2, STK4, ETS1
hsa-miR-200b-3p	KSR1, STK4, RASA2, PAK2, PAK7, EGFR, RRAS2, IKBKB, PLCG1, FLT1, SOS1, PTPN11, GAB1, SHC4, AKT3, PIK3CA, RGL1, KDR, RAP1B, EFNA1
hsa-miR-200c-5p	SHC3
hsa-miR-214-3p	KSR2, RIN1, KSR1, FGF14, NRAS, PIK3CB, PAK3, IKBKB, MAPK8, PGF, JMJD7-PLA2G4B, PAK6, PLD2, BCL2L1, PAK6, FGFR1, CSF1R, FGF1, CSF1
hsa-miR-216a-5p	PLA2G12A, MAPK10, GRIN2B
hsa-miR-224-5p	PDGFRA, GNGT1, PIK3CB, EFNA3, MAPK8, REL, PIK3CG, NF1, HGF, GRIN2B
hsa-miR-300	MET, FGF13, ETS2, ETS1, IGF1R, RHOA, CALM2, RRAS2, EFNA5, REL, PIK3R1, FGF2, CDC42, PDGFC, PLCE1, PDGFD, RALGDS, HGF, RAB5C, FGFR2, VEGFA, FGF16, FGF7, RAP1B, TEK, RAPGEF5, GRIN2B
hsa-miR-302a-5p	FGF14, RASA2, IGF1R, GNB1, PAK3, RAB5A, PIK3R1, NF1, PRKCB, PLCE1, PIK3CA
hsa-miR-320d	SOS2, STK4, RASA2, RAP1A, TIAM1, IGF1R, KRAS, FGF11, RASA1, KITLG, RAC1, NF1, PRKCB, AKT3, PDGFD, PIK3CA, RASGRP3, FGF16, MAPK1, GRIN2A, GRIN2B
hsa-miR-335-3p	FGF12, KSR2, PDGFRA, MET, GNGT1, SOS2, RASA2, CALM1, PIK3CB, PAK2, RAP1A, RASGRF2, ETS1, GNG12, ANGPT2, TIAM1, IGF1R, EGFR, KRAS, PAK3, SHC3, EFNA5, PIK3R3, PLA2G12A, MAPK8, REL, BRAP, KIT, VEGFC, GNG2, PIK3R1, SOS1, PIK3CG, FGF9, FGF18, NF1, FGF5, RASGRF1, IGF1, AKT3, ANGPT1, PDGFD, PIK3CA, FGF23, FGF7, GRIN2A, EGF, PRKACB, GRIN2B
hsa-miR-378b	IGF1R, EFNA5, PLA2G12A, PTPN11
hsa-miR-449c-3p	KRAS, IKBKB, RASAL2
hsa-miR-449c-5p	PDGFRA, MET, ETS1, PLA2G12A, REL, FGF18, HGF, MAPK10
hsa-miR-508-5p	GNGT1, KSR1, RAF1, FASLG, FLT1, KITLG, SYNGAP1, ARF6, RAB5B, EFNA1, GRIN2B
hsa-miR-509-3-5p	FGF10, IGF1R, SOS1, PTPN11, FGF2, PIK3CA, MAPK1, ABL2
hsa-miR-509-5p	FGF10, IGF1R, SOS1, PTPN11, FGF2, NF1, PIK3CA, ABL2
hsa-miR-520c-3p	PAK7, FGF10, TIAM1, RASA1, MAPK9, SOS1, GAB1, SHC4, PIK3CA, GAB2, RGL1, FGF16, MAPK1, RAB5B, GNB5, GRIN2B
hsa-miR-548aa	MET, NRAS, RASA2, ETS1, CHUK, TIAM1, IGF1R, RHOA, KRAS, EFNA5, GNB2, MAPK8, AKT1, REL, INSR, PLA2G4D, NF1, PRKCB, PDGFC, PIK3CA, MAPK1, GRIN2B
hsa-miR-548o-3p	SOS2, PAK7, TIAM1, KRAS, EFNA5, MAPK9, PIK3R3, PIK3R1, FGF9, PIK3CA, GRB2, GRIN2B
hsa-miR-589-3p	MET, PLA2G4F, MAPK9, KIT, PLA2G5, FGF9, RAC1, NF1, RASAL2, ABL2, KDR, GRIN2B
hsa-miR-624-3p	RRAS2, PRKACB, GRIN2B
hsa-miR-625-3p	KRAS
hsa-miR-661	STK4, PLA2G4F, PLA2G6, PLA2G2D, CALML3, RASGRF1, KDR, CSF1, RAB5B
hsa-miR-764	ANGPT2, FOXO4, RALBP1, SOS1, INSR, PDGFC, RASSF1, FGFR1, MAPK10
hsa-miR-765	KSR2, GNG11, CALM3, GNB3, EFNA3, IKBKB, PLA2G3, MAPK8, FGFR2, GRIN1, RELA, ABL2, RAB5B, ELK1, PDGFA, GRIN2B
hsa-miR-888-3p	GRIN2B
hsa-miR-934	SHC1, PTPN11, GRIN2A
hsa-miR-936	PAK7, GNG12, MLLT4, MAPK8, FGF2, AKT3, FGF16, FGF7, KDR
hsa-miR-1184	ANGPT2, PLA2G4F, RASGRP2, PAK3, IKBKB, CALML3, PIK3R1, SOS1, PAK6, FGF8, GRIN2B
hsa-miR-1204	GRB2
hsa-miR-1245a	ANGPT2, GRIN2B
hsa-miR-1260a	FGF12, ETS1, PAK3, BRAP, RASA4, NF1, ABL2
hsa-miR-1265	GNG13, AKT3, PDGFC
hsa-miR-1279	GNGT1, PIK3CB, PIK3R1, SOS1, NF1, GRIN2A, RAPGEF5
hsa-miR-1284	MET, GNGT1, RALA, PLA2G16, PRKX, IGF1, SHC4, GRIN2B
hsa-miR-1914-3p	PDGFD, SYNGAP1
hsa-miR-2052	PDGFRA, MET, NRAS, RASA2, CALM1, FGF13, ANGPT2, GNB1, PAK3, MAPK8, PLA2G16, REL, PDGFB, KIT, PIK3R1, INSR, PAK6, IGF1, PLCE1, PDGFD, PIK3CA, RASAL2, GRIN2B
hsa-miR-2278	KSR1, NRAS, EFNA3, RHOA, EFNA5, RELA, MAPK1, GRIN2B
hsa-miR-3065-5p	PRKCA, KSR2, MET, FGF13, PIK3CB, PAK2, RAP1A, ETS1, FGF10, MLLT4, RASA1, GNG2, PIK3R1, SOS1, PTPN11, EPHA2, CDC42, NF1, IGF1, RALGDS, RASAL2, HGF, HTR7, GRIN2A, RAPGEF5, PRKACB, PDGFA
hsa-miR-3122	CALM3, PLA2G12A, RASAL2, FGF23, GRIN2B
hsa-miR-3125	FGF14, RALA, KRAS, EFNA5, REL, PRKACA, RAC1, IGF1, RASAL2, GRIN2B
hsa-miR-3127-5p	KSR2, ETS1, RASGRP2, GRIN2A
hsa-miR-3133	KSR2, NRAS, STK4, CALM1, PAK2, GNG12, EGFR, GNB1, PAK3, CALM2, EFNA5, PAK1, MAPK9, REL, CDC42, IGF1, AKT3, PIK3CA, SYNGAP1, RALB, ABL2, FGF7, PDGFA, GRIN2B
hsa-miR-3140-3p	SOS2, ETS1, EGFR, PAK6, NF1, PLCE1, PLA2G1B, GNG5, GRIN2B
hsa-miR-3151-5p	KSR2, GNG13, RASAL3, EXOC2, BCL2L1, PAK6, SYNGAP1, NGFR
hsa-miR-3153	KSR2, FGF14, NRAS, CALM3, PAK2, EFNA5, MAPK8, FGF5, IGF1, MAP2K1, RAB5B, PRKACB
hsa-miR-3161	RASA2, RRAS2, MAPK8, REL, PRKCB, FGF7
hsa-miR-3168	ETS1, FGF5
hsa-miR-3176	KSR2, SOS2, FGF9
hsa-miR-3179	KSR2, PAK2, EFNA3, GNB1, RAC1, SYNGAP1, CSF1, GRIN2B
hsa-miR-3182	PDGFRA, RASSF1, RELA, GRIN2B
hsa-miR-3186-5p	INSR
hsa-miR-3616-3p	CALM3, SHC1
hsa-miR-3618	RAP1A, PTPN11, EXOC2, AKT3, HGF, VEGFA
hsa-miR-3649	GAB2, FGFR1
hsa-miR-3650	FGF12, VEGFA
hsa-miR-3660	RAP1A, RAF1, EPHA2, PLCG2, HGF, MAPK1, GRIN2B
hsa-miR-3661	FGF11, JMJD7-PLA2G4B, FGF2, PAK6
hsa-miR-3675-3p	ETS1, RRAS2, MAPK3, MAPK10
hsa-miR-3680-5p	EFNA5, GRIN2B
hsa-miR-3681-5p	GNG11, PIK3CB, FGF10, RASGRP2, VEGFC, FGF2, GRIN2B
hsa-miR-3683	FGF9
hsa-miR-3692-3p	PRKCB, PLCE1
hsa-miR-3908	PRKCA, NFKB1, RAP1A, FGF10, EFNA5, MAPK9, PIK3R3, VEGFA
hsa-miR-3910	SOS2, FGF14, PAK2, PAK7, GNG12, RALA, IGF1R, CALM2, EFNA5, GNG10, REL, SOS1, TBK1, PLA2G4D, PDGFD, PIK3CA, FGFR2, RAP1B, RAB5B
hsa-miR-3913-5p	KSR2, EFNA5, FGF2, RALB, GRIN2B
hsa-miR-3922-3p	KSR2, SOS2, IKBKB, FGF9
hsa-miR-4265	EGFR, SOS1, GRIN2B
hsa-miR-4267	PIK3R5, IKBKB, MAPK3, PLCG2, FGF7, PDGFRB
hsa-miR-4274	KSR1, PIK3R3, PGF, JMJD7-PLA2G4B, VEGFA, MAPK1, ABL2, RAB5B
hsa-miR-4275	KRAS, FGF2, AKT3, FGFR2
hsa-miR-4279	KSR2, NRAS, PLD1, PLD2, MAPK1, CSF1, GRIN2B
hsa-miR-4280	KSR2, AKT3
hsa-miR-4283	PRKCA, KSR2, GNG13, FGF13, PLA2G4F, PLA2G6, JMJD7-PLA2G4B, PLA2G2F, PAK4, PAK6, SYNGAP1, GNG3, PDGFRB
hsa-miR-4288	KSR2, FGF18, RALB, RASAL2, FGF7, GRIN2B
hsa-miR-4290	ETS1, GRIN2B
hsa-miR-4298	KSR2, CALM3, BRAP, FGF2, FGFR2, GRIN2B
hsa-miR-4300	KSR2, RASA1, GAB1, RASGRP3, CSF1, GRIN2B
hsa-miR-4308	PRKCA, KSR2, RIN1, FGF14, PLCG1, PLA2G16, BCL2L1, RASAL2, GRIN2B
hsa-miR-4309	KSR1, EFNA5, PRKCG, AKT3, CSF1R
hsa-miR-4311	KSR2, STK4, PAK2, RASGRF2, EGFR, RRAS2, IKBKB, RASGRP1, BRAP, SOS1, IGF1, EXOC2, ARF6, RASAL2, RGL1, FGFR2, RELA, GRIN2B
hsa-miR-4323	EFNA5, MAP2K1, RGL1, CSF1
hsa-miR-27b-5p	ETS1, FASLG, GRIN2B
hsa-miR-101-3p	ETS1, GNB1, PAK3, EFNA5, RAB5A, MLLT4, MAPK8, REL, PRKX, RAC1, GAB1, AKT3, SYNGAP1, HGF, GRIN2A, RAP1B

## Sheet: Adherens Junctions
miRNA name	Target genes
hsa-miR-21-3p	SMAD3, PVRL1
hsa-miR-27b-5p	CSNK2A2
hsa-miR-29c-3p	FER, FARP2, PTPRJ
hsa-miR-30b-5p	CSNK2A2, SMAD2, IGF1R, SNAI1, FYN, ACTN1, SSX2IP, PVRL3, MAP3K7
hsa-miR-34a-3p	ACTG1, SMAD4
hsa-miR-34c-3p	SMAD2
hsa-miR-107	VCL, INSR, FGFR1, PVRL1
hsa-miR-199a-5p	SNAI1, NLK, FER, CTNNA3, PVRL1
hsa-miR-200b-3p	SMAD2, LMO7, EGFR, WASF3, PVRL4, EP300, CTNNA3
hsa-miR-214-3p	ERBB2, TCF7L2, SMAD3, CTNNB1, CTNNA1, FGFR1, PVRL1
hsa-miR-224-5p	CDH1, SMAD4, FARP2, MAP3K7
hsa-miR-300	TGFBR1, MET, SMAD2, ACTG1, SNAI2, IGF1R, VCL, SNAI1, RHOA, WASF3, SORBS1, FYN, ACP1, CSNK2A1, CDC42, LEF1, PVRL1
hsa-miR-302a-5p	WASL, SMAD2, IGF1R, SMAD4, SSX2IP
hsa-miR-320d	IGF1R, CTNNB1, RAC1, LEF1, PVRL3, MAPK1, MAP3K7
hsa-miR-335-3p	ACTN2, MET, LMO7, IGF1R, EGFR, NLK, FER, CSNK2A1, FARP2, CTNNA3, PVRL3, PTPRB, CTNNA2, MAP3K7, CREBBP
hsa-miR-378b	IGF1R
hsa-miR-449c-3p	WASL, PVRL3, PTPRB
hsa-miR-449c-5p	CSNK2A2, MET, WASF1, SRC, MAP3K7
hsa-miR-508-5p	NLK
hsa-miR-509-3-5p	SMAD2, BAIAP2, LMO7, IGF1R, SORBS1, MAPK1
hsa-miR-509-5p	SMAD2, BAIAP2, LMO7, IGF1R, SORBS1
hsa-miR-520c-3p	SMAD2, SSX2IP, LEF1, MAPK1, TGFBR2
hsa-miR-548aa	TGFBR1, MET, SMAD2, TCF7L2, IGF1R, RHOA, WASF3, CSNK2B, FER, CSNK2A1, INSR, CTNNA3, PARD3, YES1, MAPK1, MAP3K7, CREBBP
hsa-miR-548o-3p	SNAI2, SMAD4, CTNNA3
hsa-miR-589-3p	MET, VCL, SMAD4, CTNNB1, FARP2, RAC1, CTNNA3, LEF1, PARD3, YES1, MAP3K7
hsa-miR-609	ACTB
hsa-miR-624-3p	SMAD2, ACTG1, PTPRF, SORBS1, CSNK2A1
hsa-miR-625-3p	TGFBR1, CREBBP
hsa-miR-661	CTNNA1, FER
hsa-miR-764	SMAD3, INSR, FGFR1
hsa-miR-765	WASF1, IQGAP1, PTPN1, WASF2, CTNNA3, PVRL1
hsa-miR-888-3p	IQGAP1, SSX2IP
hsa-miR-934	CTNNA3
hsa-miR-936	ACTG1, MLLT4
hsa-miR-1184	ERBB2, CTNND1, CTNNA1, CSNK2A1
hsa-miR-1204	SRC
hsa-miR-1245a	EP300
hsa-miR-1258	TCF7L2, PVRL4
hsa-miR-1260a	CSNK2B
hsa-miR-1279	EP300, CTNNA3
hsa-miR-1284	MET, SNAI2, SORBS1, NLK, FARP2, SSX2IP, EP300, CREBBP
hsa-miR-2052	MET, SMAD2, TCF7L1, FER, INSR, MAP3K7
hsa-miR-2278	RHOA, CTNNA1, PARD3, MAPK1
hsa-miR-3065-5p	CSNK2A2, TGFBR1, MET, WASL, SMAD2, LMO7, IQGAP1, MLLT4, SMAD4, FER, FARP2, CDC42, SSX2IP, CTNNA3, LEF1, PVRL3
hsa-miR-3122	CTNND1, SMAD2
hsa-miR-3125	WASF2, RAC1, SSX2IP
hsa-miR-3127-5p	WASF2
hsa-miR-3133	ACTN2, TGFBR1, CTNND1, SMAD2, LMO7, EGFR, TJP1, SMAD4, WASF2, FER, CSNK2A1, CDC42, CTNNA3, CTNNA2, CREBBP
hsa-miR-3140-3p	CSNK2A2, SMAD2, TCF7L2, EGFR, SSX2IP, CTNNA3, MAP3K7
hsa-miR-3151-5p	SNAI1, SRC, ACTN4
hsa-miR-3161	VCL
hsa-miR-3179	SNAI2, RAC1
hsa-miR-3182	CTNNA1, CSNK2A1, SSX2IP
hsa-miR-3186-5p	INSR
hsa-miR-3616-3p	PTPRF
hsa-miR-3649	FGFR1
hsa-miR-3660	MAPK1
hsa-miR-3661	ACP1
hsa-miR-3675-3p	MAPK3, CTNNA3
hsa-miR-3692-3p	YES1
hsa-miR-3908	TGFBR1, SMAD2, SMAD4
hsa-miR-3910	TGFBR1, IQGAP1, SNAI2, PTPN1, IGF1R, VCL, TJP1, SMAD4, WASF2, PARD3
hsa-miR-3913-5p	SMAD2, VCL, CTNNB1, WASF2
hsa-miR-4265	EGFR, PVRL1
hsa-miR-4267	ACTN2, BAIAP2, PVRL4, MAPK3
hsa-miR-4274	ERBB2, PVRL4, MAPK1, PVRL1
hsa-miR-4275	ACTN2, SMAD2, FER, CSNK2A1
hsa-miR-4279	MAPK1
hsa-miR-4283	IQGAP1, ACTN4, CREBBP
hsa-miR-4288	TGFBR1, SORBS1, SMAD4
hsa-miR-4300	SORBS1, CDH1, WASF2
hsa-miR-4308	ERBB2, PVRL1
hsa-miR-4311	LMO7, EGFR, CTNNB1, SSX2IP, CTNNA3
hsa-miR-4323	SRC
hsa-miR-216a-5p	TGFBR2
hsa-miR-101-3p	TGFBR1, SMAD2, TJP1, MLLT4, NLK, RAC1, SSX2IP

## Sheet: ERB Signaling Pathway
miRNA name	Target genes
hsa-miR-18b-3p	SHC1, ABL2
hsa-miR-21-3p	NRG3, MAP2K4
hsa-miR-29c-3p	HBEGF, AKT2, PIK3R1, MAP2K4, PIK3R2
hsa-miR-30b-5p	CAMK2D, KRAS, CBLB, PIK3CD, NCK2, MAPK8, NRG3, SOS1, ABL2, ABL1
hsa-miR-34a-3p	CAMK2D, MAPK8, PIK3CG, RPS6KB1
hsa-miR-34c-3p	GSK3B, PAK2, CBLB, SOS1, GAB1, GRB2
hsa-miR-99a-3p	GSK3B
hsa-miR-107	BRAF, PIK3CB, RAF1, NCK1, MAPK8, PIK3R1, AKT3, ABL2
hsa-miR-199a-5p	GSK3B, SOS2, CDKN1B
hsa-miR-200b-3p	CBL, CRKL, PAK2, PAK7, EGFR, PTK2, PLCG1, JUN, SOS1, NRG1, GAB1, SHC4, AKT3, PIK3CA, ERBB4, RPS6KB1
hsa-miR-200c-5p	TGFA, SHC3
hsa-miR-214-3p	GSK3B, ERBB2, CBL, NRAS, PIK3CB, PAK3, MAPK8, PAK6, PAK6
hsa-miR-216a-5p	PTK2, MAPK10
hsa-miR-224-5p	GSK3B, PIK3CB, MAPK8, PIK3CG, CDKN1A
hsa-miR-300	BRAF, GSK3B, CRK, NCK1, PIK3R1, ERBB4, RPS6KB1, EREG
hsa-miR-302a-5p	CBL, PAK3, PIK3R1, PRKCB, PIK3CA
hsa-miR-320d	SOS2, CBL, CRKL, KRAS, NCK1, PRKCB, AKT3, PIK3CA, MAPK1, EREG
hsa-miR-335-3p	BRAF, SOS2, CBL, NRG4, PIK3CB, PAK2, TGFA, CDKN1B, EGFR, KRAS, PAK3, SHC3, PTK2, PIK3R3, MAPK8, PIK3R1, SOS1, PIK3CG, AKT3, CAMK2B, PIK3CA, MTOR, EGF, ERBB4, RPS6KB1, EREG
hsa-miR-378b	NRG4, PTK2
hsa-miR-449c-3p	KRAS
hsa-miR-449c-5p	MYC, SRC, ERBB4, MAPK10
hsa-miR-508-5p	RAF1
hsa-miR-509-3-5p	CAMK2D, ERBB3, SOS1, PIK3CA, MAPK1, ABL2
hsa-miR-509-5p	CAMK2D, ERBB3, SOS1, PIK3CA, ABL2
hsa-miR-520c-3p	CRK, PAK7, MAPK9, SOS1, GAB1, SHC4, PIK3CA, MAPK1
hsa-miR-548aa	BRAF, NRAS, CRKL, NRG4, KRAS, PTK2, MAPK8, AKT1, PRKCB, PIK3CA, MAPK1, ERBB4
hsa-miR-548o-3p	CAMK2D, BRAF, SOS2, CRKL, CRK, PAK7, KRAS, NCK1, CBLB, MAPK9, PIK3R3, PIK3R1, PIK3CA, GRB2, ERBB4
hsa-miR-589-3p	BRAF, CAMK2G, MAPK9, NRG3, CAMK2B, ABL2
hsa-miR-609	ERBB4
hsa-miR-624-3p	GSK3B, CRKL
hsa-miR-625-3p	KRAS
hsa-miR-661	CBL
hsa-miR-764	SOS1, MAPK10
hsa-miR-765	CAMK2A, CBLB, MAPK8, ABL2, ELK1, ERBB4
hsa-miR-934	SHC1, BTC
hsa-miR-936	CAMK2D, GSK3B, CBL, PAK7, MAPK8, AKT3, ERBB4
hsa-miR-1184	ERBB2, CAMK2G, PAK3, PIK3R1, SOS1, PAK6
hsa-miR-1204	SRC, GRB2
hsa-miR-1245a	GSK3B
hsa-miR-1260a	PAK3, ABL2
hsa-miR-1265	AKT3
hsa-miR-1279	BRAF, PIK3CB, PIK3R1, SOS1, NRG1, ERBB4
hsa-miR-1284	SHC4
hsa-miR-2052	CAMK2D, BRAF, CBL, NRAS, CRKL, PAK3, MAPK8, PIK3R1, PAK6, NRG1, PIK3CA
hsa-miR-2278	NRAS, MAPK1
hsa-miR-3065-5p	CAMK2D, BRAF, PRKCA, CBL, NRG4, PIK3CB, PAK2, NCK1, NCK2, NRG3, PIK3R1, SOS1
hsa-miR-3122	CBL
hsa-miR-3125	GSK3B, KRAS, STAT5B
hsa-miR-3133	GSK3B, CBL, NRAS, CRKL, PAK2, CDKN1B, EGFR, PAK3, PAK1, CAMK2A, CBLB, MAPK9, NCK2, AKT3, CAMK2B, PIK3CA, ABL2, ERBB4, RPS6KB1
hsa-miR-3140-3p	SOS2, EGFR, NRG3, PAK6
hsa-miR-3151-5p	SRC, PAK6
hsa-miR-3153	BRAF, CBL, NRAS, PAK2, ERBB3, MAPK8, MAP2K1, ERBB4
hsa-miR-3161	MAPK8, PRKCB
hsa-miR-3168	TGFA
hsa-miR-3176	SOS2, ERBB4
hsa-miR-3179	BRAF, PAK2, MAP2K7
hsa-miR-3182	CBL, NRG1, MTOR
hsa-miR-3616-3p	SHC1, MAP2K7, PTK2
hsa-miR-3618	AKT3
hsa-miR-3649	BRAF
hsa-miR-3660	RAF1, PLCG2, MAPK1, ERBB4
hsa-miR-3661	PAK6, MAP2K4, EREG
hsa-miR-3675-3p	PTK2, MAPK3, MAPK10
hsa-miR-3681-5p	PIK3CB
hsa-miR-3692-3p	CRK, PRKCB
hsa-miR-3908	PRKCA, MAPK9, PIK3R3, MAP2K4
hsa-miR-3910	SOS2, CBL, PAK2, PAK7, CAMK2A, CBLB, SOS1, BTC, PIK3CA, ERBB4
hsa-miR-3913-5p	CBL
hsa-miR-3920	GSK3B
hsa-miR-3922-3p	SOS2, ERBB4
hsa-miR-4265	EGFR, SOS1
hsa-miR-4267	PIK3R5, CAMK2A, MAPK3, PLCG2
hsa-miR-4274	BRAF, GSK3B, ERBB2, CRK, PIK3R3, MAPK1, ABL2
hsa-miR-4275	KRAS, NCK1, AKT3, ERBB4, EREG
hsa-miR-4279	BRAF, NRAS, NRG2, STAT5B, PTK2, MAPK1
hsa-miR-4280	AKT3
hsa-miR-4283	PRKCA, PAK4, PAK6, CDKN1A
hsa-miR-4288	GSK3B, BTC
hsa-miR-4290	RPS6KB2
hsa-miR-4300	GAB1
hsa-miR-4308	PRKCA, ERBB2, CAMK2A, PLCG1
hsa-miR-4309	PRKCG, AKT3
hsa-miR-4311	BRAF, CBL, PAK2, EGFR, SOS1, ERBB4
hsa-miR-4323	GSK3B, CAMK2G, SRC, MAP2K1
hsa-miR-101-3p	BRAF, GSK3B, CBL, TGFA, PAK3, MAPK8, GAB1, AKT3, ERBB4

## Sheet: Hippo Signaling Pathway
miRNA name	Target genes
hsa-miR-21-3p	YWHAG, PPP1CC, SMAD3
hsa-miR-29c-3p	FZD4, DLG2, MOB1A
hsa-miR-30b-5p	SMAD2, APC, PPP2R2B, FZD3, YWHAZ, PPP2R1B
hsa-miR-34a-3p	PARD6G, BTRC, ACTG1, FZD3, SMAD4
hsa-miR-34c-3p	GSK3B, SMAD2, YWHAG, AMOT, FZD3, MOB1A, PPP1CB
hsa-miR-99a-3p	GSK3B
hsa-miR-107	WNT16, YWHAH, WNT7A, BTRC, WNT4, LLGL2, FZD10, DVL1, AXIN2, WNT3A, LATS1, LATS2, AJUBA
hsa-miR-199a-5p	GSK3B, BTRC, FZD6, MPP5, FZD4, TGFB2, CTNNA3
hsa-miR-200b-3p	WNT16, SMAD2, PPP2R2C, YWHAG, YWHAB, YWHAQ, TP73, FRMD6, CTNNA3, LATS1, FBXW11, PPP2R1B, PARD6B
hsa-miR-214-3p	GSK3B, APC, TCF7L2, SMAD3, WNT3, CRB1, FZD3, YWHAQ, LLGL2, CTNNB1, CTNNA1, PPP2R1A, SAV1, YWHAZ, PPP2CB, LATS1, FGF1
hsa-miR-216a-5p	WNT2B, YWHAB, AFP, SMAD7, TGFBR2, BMPR2
hsa-miR-224-5p	GSK3B, BMPR1B, CDH1, SMAD4, WTIP, PPP2R1B, WNT9A, BMPR2
hsa-miR-300	GSK3B, FZD5, TGFBR1, ID2, SMAD2, WNT5A, BMPR1B, CCND2, ACTG1, SNAI2, WNT2B, MOB1B, WWC1, FZD3, MPP5, ID1, TEAD1, LEF1, LATS1, SOX2, PARD6B, DVL2, BMPR2
hsa-miR-302a-5p	SMAD2, PRKCI, DLG1, MOB1B, YWHAQ, SMAD4, BMPR2
hsa-miR-320d	YWHAH, YWHAE, PPP2R2C, YWHAG, CRB1, FZD3, CTNNB1, FRMD6, TEAD1, YWHAZ, CSNK1E, BMPR1A, DLG2, LEF1, LATS1, PARD6B, BMPR2
hsa-miR-335-3p	WNT16, FZD5, YAP1, APC, PRKCI, DLG1, YWHAG, CCND2, BMP5, MOB1B, WNT3, YWHAB, CRB1, PPP2R2B, WWTR1, FZD3, AFP, FZD4, PPP2R2A, RASSF6, SAV1, TEAD1, GDF6, STK3, BMP2, CTNNA3, SMAD7, CTNNA2, LATS1, BMP7, BMPR2, AJUBA
hsa-miR-378b	BMP2
hsa-miR-449c-3p	YWHAQ, FZD4
hsa-miR-449c-5p	WNT2B, YWHAB, TP53BP2, MYC, YWHAZ
hsa-miR-508-5p	DLG1, AMOT
hsa-miR-509-3-5p	SMAD2, YWHAG, FZD6, WNT3, YWHAB, FBXW11
hsa-miR-509-5p	SMAD2, YWHAG, FZD6, WNT3, FBXW11
hsa-miR-517a-3p	WNT4
hsa-miR-520c-3p	SMAD2, FZD3, TP73, PPP2R2A, FRMD6, SAV1, LEF1, LATS2, TGFBR2, BMPR2
hsa-miR-548aa	TGFBR1, PARD6G, SMAD2, YWHAE, PRKCI, TCF7L2, WNT5A, DLG1, YWHAG, CCND2, BIRC5, MOB1B, WNT3, PPP2R2B, WWTR1, FZD3, LLGL2, PPP2R1A, YWHAZ, BMPR1A, CTNNA3, DLG2, PARD3, PPP2R1B, PPP1CB
hsa-miR-548o-3p	YWHAH, APC, CCND2, SNAI2, MOB1B, YWHAB, AMOT, FZD3, AFP, FZD4, CSNK1D, SMAD4, BMPR1A, CTNNA3, DLG2, MOB1A, BMPR2
hsa-miR-589-3p	WNT4, BMP8B, SMAD4, CTNNB1, AXIN2, GDF6, CTNNA3, LEF1, PARD3, PARD6B, INADL, AJUBA
hsa-miR-609	ACTB, PRKCI, TGFB1
hsa-miR-624-3p	GSK3B, SMAD2, ACTG1, LIMD1
hsa-miR-625-3p	TGFBR1
hsa-miR-661	NF2, WNT4, FZD4, CTNNA1, WNT11, BMPR1A
hsa-miR-764	FRMD1, SMAD3, TEAD3, LIMD1, RASSF1, WNT9A
hsa-miR-765	BTRC, YWHAG, PPP2R2A, CTNNA3, DLG2, WNT9B
hsa-miR-888-3p	FZD3, PPP2R2A, TEAD1, PARD6B
hsa-miR-934	FZD5, APC, FZD3, TEAD1, CTNNA3
hsa-miR-936	GSK3B, ACTG1, FBXW11
hsa-miR-1184	NF2, FZD6, BIRC5, FZD4, CTNNA1, TEAD1, AJUBA
hsa-miR-1245a	GSK3B, FZD4
hsa-miR-1258	TCF7L2, BMPR2
hsa-miR-1260a	DLG2
hsa-miR-1279	WNT2B, FZD3, CTNNA3, LATS1
hsa-miR-1284	SNAI2, WWC1, AMOT, DLG2, SOX2
hsa-miR-2052	FZD7, SMAD2, WNT5A, BMPR1B, TCF7L1, WNT2B, FZD3, GDF6, TGFB2, MOB1A, CTGF
hsa-miR-2114-3p	BMP6
hsa-miR-2278	WWC1, FZD3, CCND1, CTNNA1, PARD3
hsa-miR-3065-5p	FZD7, FZD5, TGFBR1, SMAD2, PPP2CA, AMOT, FZD3, SMAD4, CTNNA3, DLG2, LEF1, FBXW11, PARD6B, BMPR2, CTGF, BIRC2
hsa-miR-3122	SMAD2, YWHAB, YWHAQ, YWHAZ
hsa-miR-3125	GSK3B, APC, WTIP, WNT8B
hsa-miR-3127-5p	WNT2B, FZD4
hsa-miR-3133	FZD7, GSK3B, FZD5, TGFBR1, ID2, YAP1, SMAD2, YWHAE, PRKCI, PPP2CA, WNT5A, DLG1, PPP1CC, CCND2, BMP5, WNT2B, MOB1B, CRB1, FZD3, LIMD1, FZD10, SMAD4, FRMD6, TEAD1, BMPR1A, CTNNA3, WNT9B, MOB1A, CTNNA2, LATS2, BMPR2, PPP1CB
hsa-miR-3140-3p	SMAD2, APC, TCF7L2, WNT2B, FRMD6, CTNNA3
hsa-miR-3151-5p	TEAD3, APC2, WNT7B
hsa-miR-3153	FZD3, DLG3, SERPINE1
hsa-miR-3161	PARD6G, FZD3
hsa-miR-3168	MOB1B, BMPR1A
hsa-miR-3176	AJUBA
hsa-miR-3179	BTRC, APC, SNAI2, LIMD1, DLG4
hsa-miR-3182	CCND2, FZD6, WNT2B, CTNNA1, DLG3, FRMD6, STK3, RASSF1, FBXW11, BMPR2
hsa-miR-3618	FZD5, ID2, FZD3, TEAD1
hsa-miR-3660	LATS2, BMPR2
hsa-miR-3661	TGFB3
hsa-miR-3675-3p	WNT2B, FZD3, CTNNA3, WNT9B
hsa-miR-3680-5p	FZD3
hsa-miR-3681-5p	AXIN2, NKD1
hsa-miR-3692-3p	YWHAZ
hsa-miR-3908	TGFBR1, SMAD2, PPP1CC, WNT2B, SMAD4, DLG2
hsa-miR-3910	TGFBR1, APC, BMPR1B, SNAI2, BMP6, FZD8, FZD4, SMAD4, AXIN2, PPP2R2A, TEAD1, BMPR1A, PARD3
hsa-miR-3913-5p	SMAD2, APC, CRB1, YWHAQ, CTNNB1, YWHAZ
hsa-miR-3920	GSK3B
hsa-miR-3922-3p	NF2, LIMD1, AJUBA
hsa-miR-4265	TEAD1
hsa-miR-4267	PPP1CA, YWHAH, WNT7B, BMPR2
hsa-miR-4274	GSK3B, BTRC, APC
hsa-miR-4275	SMAD2, TGFB2
hsa-miR-4279	WNT2B, SOX2
hsa-miR-4280	YWHAZ
hsa-miR-4283	FRMD1, GLI2, APC2
hsa-miR-4288	GSK3B, TGFBR1, BTRC, APC, PRKCI, WNT2B, WNT4, CSNK1D, SMAD4, ID1, BMP7, AJUBA
hsa-miR-4298	YWHAZ
hsa-miR-4300	APC, CDH1
hsa-miR-4308	WNT2B, WNT4, FZD4, DLG4
hsa-miR-4309	APC, CSNK1D
hsa-miR-4311	DVL3, WNT16, YWHAH, YAP1, AMOT, WWTR1, AFP, FZD10, CTNNB1, TEAD1, CTNNA3, SERPINE1, BMPR2
hsa-miR-4323	GSK3B, ID1, WTIP
hsa-miR-27b-5p	RASSF6
hsa-miR-101-3p	GSK3B, TGFBR1, SMAD2, BMPR1B, PPP1CC, MPP5, FZD4, PPP2R2A, SAV1, FBXW11

## Sheet: Pathways in cancer
miRNA name	Target genes
hsa-miR-18b-3p	ITGB1, VHL, PRKACB
hsa-miR-21-3p	SMAD3, GNAI3, CDK6, EPAS1, RUNX1T1, AR
hsa-miR-29c-3p	COL4A5, GNA13, GNG12, TRAF4, CDK6, AKT2, FZD4, MSH6, COL4A2, PDGFB, COL4A3, PIK3R1, COL4A4, LAMC1, IGF1, CASP8, COL4A6, LAMA2, CYCS, VEGFA, PTEN, COL4A1, PDGFA, PIK3R2
hsa-miR-30b-5p	ITGB1, SMAD2, APC, RUNX1, CUL2, GNA13, RARB, IGF1R, FGF20, KRAS, FZD3, CCNA1, GNG10, CBLB, AR, CASP3, PIK3CD, CCNE2, SKP2, MAPK8, SOS1, GNAQ, GNAI2, EDNRA, RASGRP3, ITGA6, ABL1, PDGFA
hsa-miR-34a-3p	FZD3, SMAD4, MAPK8, PIK3CG, FGF9, HDAC2, MAX, XIAP
hsa-miR-34c-3p	GSK3B, PTGER4, SMAD2, FZD3, CBLB, RUNX1T1, RASGRP1, SOS1, FLT3, GRB2
hsa-miR-99a-3p	GSK3B
hsa-miR-107	BRAF, WNT16, WNT7A, FIGF, PIK3CB, CDK2, ARNT, RAF1, WNT4, RET, CDK6, RUNX1T1, FZD10, DVL1, AXIN2, MAPK8, NTRK1, DAPK1, PIK3R1, FGF2, AKT3, WNT3A, CCNE1, SUFU, FGFR1, STK36
hsa-miR-199a-5p	GSK3B, SOS2, STK4, ETS1, FZD6, ITGA3, CDKN1B, FZD4, RB1, TGFB2, CTNNA3, DAPK2, TRAF3
hsa-miR-200b-3p	WNT16, SMAD2, CBL, CRKL, STK4, CUL2, CDK2, ROCK2, CTBP2, EGFR, GNAI3, RET, IKBKB, PTK2, ITGAV, PLCG1, JUN, CCNE2, E2F3, GLI3, MSH2, COL4A3, SOS1, EP300, GNAQ, AKT3, CTNNA3, PIK3CA, FN1, EDNRA, XIAP, EGLN1, COL4A1
hsa-miR-200c-5p	TGFA
hsa-miR-214-3p	GSK3B, STAT3, ERBB2, FGF14, CBL, NRAS, APC, PIK3CB, PTCH1, TCF7L2, SMAD3, WNT3, TRAF5, CDK6, FZD3, MITF, IKBKB, CTNNB1, CTNNA1, MAPK8, PGF, DAPK1, GNAQ, BCL2L1, MECOM, PTEN, FGFR1, CSF1R, FGF1, TRAF3, ITGA2B, XIAP
hsa-miR-216a-5p	PTGER4, ROCK1, HHIP, WNT2B, APPL1, PTK2, HDAC2, PTEN, TGFBR2, MAPK10
hsa-miR-224-5p	GSK3B, PDGFRA, GNGT1, PIK3CB, HHIP, ARHGEF12, ITGA3, CDH1, SMAD4, LPAR1, MAPK8, PIK3CG, CDKN1A, HGF, WNT9A
hsa-miR-300	BRAF, GSK3B, FZD5, TGFBR1, MET, ROCK1, SMAD2, FGF13, CRK, PTCH1, WNT5A, HHIP, GNA13, ROCK2, ETS1, WNT2B, IGF1R, RHOA, APPL1, CDK6, FZD3, MITF, GNA11, ITGAV, ARHGEF11, ARNT2, HSP90AB1, NFKBIA, FLT3LG, PTGS2, PIK3R1, HDAC2, FGF2, CDC42, MAX, GNAQ, RALGDS, LEF1, MECOM, SMO, HGF, FGFR2, ITGA6, VEGFA, FOXO1, FGF16, FGF7, DVL2, JUP, MDM2, XIAP, COL4A1
hsa-miR-302a-5p	FOS, FGF14, SMAD2, CBL, HHIP, BCL2, IGF1R, GNB1, CDK6, PTGER3, SMAD4, E2F3, PTGS2, PIK3R1, PRKCB, GNAQ, PIK3CA, CKS2
hsa-miR-320d	SOS2, CBL, CRKL, STK4, ARHGEF12, ARNT, IGF1R, KRAS, CDK6, FZD3, TPM3, VHL, FGF11, RUNX1T1, AR, CTNNB1, E2F3, GLI3, KITLG, RAC1, PRKCB, LAMC1, AKT3, PIK3CA, LEF1, RASGRP3, PTEN, FGF16, MAPK1, GNAI1, XIAP, COL4A1
hsa-miR-335-3p	BRAF, FGF12, FOS, PDGFRA, WNT16, FZD5, MET, GNGT1, SOS2, CBL, LAMB3, ADCY7, BID, GNAS, APC, RUNX1, PIK3CB, CUL2, TPR, TGFA, HHIP, GNA13, ROCK2, BDKRB2, ETS1, GNG12, CTBP2, BCL2, CDKN1B, CXCL12, WNT3, BRCA2, IGF1R, EGFR, TRAF5, APPL1, KRAS, CDK6, FZD3, PAX8, PTGER3, LPAR4, PTK2, ITGAV, PLCB1, FZD4, RUNX1T1, AR, PIK3R3, LPAR1, CCNE2, MAPK8, F2R, PTGER2, GLI3, KIT, VEGFC, GNG2, ITGA2, PIK3R1, COL4A4…
hsa-miR-378b	E2F2, MSH3, GNA13, IGF1R, PAX8, PTK2, SKP2, BMP2, NKX3-1, RBX1, SLC2A1, TRAF3
hsa-miR-449c-3p	KRAS, CDK6, IKBKB, FZD4, ITGA6
hsa-miR-449c-5p	PDGFRA, MET, ETS1, WNT2B, ARNT2, MYC, FGF18, HGF, MAPK10
hsa-miR-508-5p	GNGT1, RAF1, FASLG, ARNT2, KITLG, FOXO1
hsa-miR-509-3-5p	SMAD2, E2F2, FZD6, FGF10, WNT3, IGF1R, AR, SOS1, FGF2, PIK3CA, PTEN, MAPK1
hsa-miR-509-5p	SMAD2, E2F2, FZD6, FGF10, WNT3, IGF1R, AR, E2F3, SOS1, FGF2, PIK3CA, PTEN
hsa-miR-514b-3p	PTGER3, RBX1, PTEN
hsa-miR-517a-3p	WNT4
hsa-miR-520c-3p	STAT3, E2F1, PTGER4, CXCL8, SMAD2, CRK, PTCH1, ROCK2, FGF10, F2RL3, FZD3, ARHGEF11, MAPK9, EDNRB, SOS1, PIAS2, PIK3CA, LEF1, FGF16, MAPK1, TGFBR2, JAK1, GNB5, EGLN1
hsa-miR-548aa	BRAF, TGFBR1, MET, ROCK1, SMAD2, CXCR4, NRAS, CRKL, GNAS, RUNX1, TCF7L2, WNT5A, HHIP, ARHGEF12, ETS1, BCR, CHUK, BCL2, BIRC5, WNT3, IGF1R, RHOA, KRAS, RET, FZD3, TPM3, VHL, MITF, PTK2, GNA11, PLCB1, GNB2, AR, SKP2, MAPK8, AKT1, CEBPA, PTGER2, PRKCB, CTNNA3, PIK3CA, SLC2A1, CYCS, SUFU, PTEN, FOXO1, MAPK1, CREBBP, TRAF3, JUP, MDM2, XIAP, COL4A1, ADCY6
hsa-miR-548o-3p	BRAF, PTGER4, SOS2, CRKL, ADCY2, APC, CRK, CUL2, HHIP, KRAS, CDK6, FZD3, CBLB, PLCB1, FZD4, RUNX1T1, MAPK9, PIK3R3, SMAD4, CCNE2, HIF1A, CEBPA, GLI3, PIK3R1, FGF9, HDAC2, GNAQ, CTNNA3, PIK3CA, ITGA6, PTEN, GRB2, XIAP
hsa-miR-589-3p	BRAF, FOS, MET, WNT4, CDK6, EPAS1, RUNX1T1, MAPK9, DCC, AR, SMAD4, CTNNB1, AXIN2, HSP90AB1, KIT, FGF9, RAC1, PIAS2, CTNNA3, LEF1, GNAI1, XIAP
hsa-miR-609	TGFB1, MAX
hsa-miR-624-3p	GSK3B, SMAD2, CRKL, GNAQ, TRAF3, GNAI1, PRKACB
hsa-miR-625-3p	TGFBR1, KRAS, CREBBP
hsa-miR-661	ADCY1, CBL, STK4, PTCH1, WNT4, CDK6, FZD4, CTNNA1, RB1, WNT11, COL4A6
hsa-miR-764	SMAD3, RALBP1, SOS1, KLK3, RASSF1, FGFR1, TRAF1, WNT9A, MAPK10
hsa-miR-765	GNG11, GNB3, CXCL12, IKBKB, CBLB, ARHGEF11, RUNX1T1, E2F3, MAPK8, GLI3, CSF3R, CASP9, EGLN2, LAMC1, CTNNA3, WNT9B, FGFR2, RELA, PDGFA
hsa-miR-888-3p	RARB, FZD3, DCC
hsa-miR-934	FZD5, APC, FZD3, RUNX1T1, CTNNA3
hsa-miR-936	GSK3B, CBL, RUNX1, PTCH1, GNG12, MMP1, MAPK8, FGF2, AKT3, FGF16, FGF7
hsa-miR-1184	ERBB2, ADCY1, PTCH1, FZD6, BIRC5, RASGRP2, IKBKB, FZD4, AR, CTNNA1, PIK3R1, SOS1, FGF8, SUFU, STK36, CCDC6
hsa-miR-1204	GRB2
hsa-miR-1245a	GSK3B, PLCB1, FZD4, RB1, EP300
hsa-miR-1258	TCF7L2, LAMB4, EGLN3, LAMC1
hsa-miR-1260a	FGF12, ADCY1, RAD51, ETS1, F2RL3
hsa-miR-1265	GNG13, PTGER4, AKT3
hsa-miR-1279	BRAF, GNGT1, PIK3CB, PTCH1, CUL2, WNT2B, FZD3, PTGER3, PLCB1, ITGA2, PIK3R1, SOS1, HDAC2, FLT3, EP300, CTNNA3, SHH, PTEN, COL4A1
hsa-miR-1284	MET, GNGT1, PTCH1, RXRG, ARHGEF12, RALA, PRKX, IGF1, EP300, SLC2A1, CREBBP, JUP
hsa-miR-1914-3p	CASP9, SUFU, JUP
hsa-miR-2052	FZD7, BRAF, PDGFRA, MET, SMAD2, CBL, NRAS, CRKL, FGF13, PTCH1, WNT5A, TCF7L1, WNT2B, GNB1, TCEB1, FZD3, AR, MAPK8, EDNRB, PDGFB, CSF2RA, KIT, ITGA2, PIK3R1, FLT3, IGF1, TGFB2, GNAQ, PIK3CA, LAMA2, TRAF3, MDM2, PLCB4, XIAP
hsa-miR-2278	NRAS, RHOA, FZD3, CCND1, CTNNA1, MAX, FAS, RELA, MAPK1, ADCY9
hsa-miR-3065-5p	FZD7, BRAF, PRKCA, FZD5, TGFBR1, MET, PTGER4, SMAD2, CBL, FGF13, PIK3CB, CUL2, HHIP, ROCK2, ETS1, FGF10, GNAI3, CDK6, FZD3, TPM3, PTGER3, MITF, ITGAV, MMP2, AR, SMAD4, MSH6, E2F3, NFKBIA, GNG2, PIK3R1, SOS1, CDC42, IGF1, CTNNA3, RALGDS, LEF1, MECOM, HGF, PRKACB, BIRC2, PDGFA
hsa-miR-3122	SMAD2, CBL, CTBP2, FGF23
hsa-miR-3125	GSK3B, CDK4, FGF14, APC, PTCH1, RALA, KRAS, STAT5B, RUNX1T1, AR, MSH6, TRAF6, PRKACA, RAC1, IGF1, GNAQ, WNT8B, SUFU
hsa-miR-3127-5p	BDKRB2, ETS1, BCL2, WNT2B, TRAF4, RASGRP2, FZD4, MMP2
hsa-miR-3133	FZD7, GSK3B, FZD5, TGFBR1, ROCK1, SMAD2, CBL, NRAS, CRKL, STK4, LPAR3, RUNX1, WNT5A, HHIP, GNG12, CDKN1B, WNT2B, EGFR, GNAI3, GNB1, RET, CDK6, FZD3, PTGER3, MITF, CBLB, RUNX1T1, MAPK9, AR, FZD10, SMAD4, HIF1A, E2F3, EDNRB, GLI3, LPAR5, COL4A3, ITGA2, HDAC2, CDC42, MAX, LAMC1, IGF1, GNAQ, AKT3, PIAS2, CTNNA3, PIK3CA, RALB, WNT9B, ITGA6, CTNNA2, PTEN, CREBBP, FGF7, GNAI1, XIAP, PDGFA, LAMA4
hsa-miR-3140-3p	SOS2, SMAD2, AGTR1, APC, TCF7L2, ETS1, WNT2B, EGFR, CDK6, PTGER3, AR, E2F3, CTNNA3, GNG5, EGLN1
hsa-miR-3151-5p	GNG13, PML, APC2, BCL2L1, WNT7B
hsa-miR-3153	BRAF, FGF14, CBL, NRAS, CDK2, FZD3, MAPK8, GLI3, FGF5, IGF1, MAP2K1, PRKACB
hsa-miR-3161	CUL2, FZD3, AR, MAPK8, PRKCB, FGF7
hsa-miR-3168	TGFA, ETS1, APPL1, FGF5
hsa-miR-3176	SOS2, ARHGEF12, RUNX1T1, AR, COL4A4, FGF9, MAX, PTEN
hsa-miR-3179	BRAF, APC, GNB1, E2F3, RAC1, MAX, JUP
hsa-miR-3182	PDGFRA, CBL, GNAS, PTCH1, CUL2, FZD6, WNT2B, CDK6, CTNNA1, FLT3, LAMC1, RASSF1, MTOR, RELA, RXRB, CCDC6, EGLN1
hsa-miR-3616-3p	PTK2, SKP2
hsa-miR-3618	FZD5, FZD3, RUNX1T1, AKT3, HGF, VEGFA
hsa-miR-3649	BRAF, FGFR1
hsa-miR-3650	FGF12, TCEB2, GNAQ, VEGFA
hsa-miR-3660	RAD51, RAF1, RET, PLCG2, HGF, MAPK1, TRAF3
hsa-miR-3661	COL4A5, FGF11, RUNX1T1, DAPK1, COL4A4, FGF2, PPARG, ADCY4, TGFB3
hsa-miR-3675-3p	ETS1, WNT2B, FZD3, LPAR4, PTK2, RB1, MAPK3, CTNNA3, WNT9B, CCDC6, MAPK10
hsa-miR-3680-5p	LAMA3, CDK6, FZD3
hsa-miR-3681-5p	GNG11, PIK3CB, FGF10, RASGRP2, AXIN2, VEGFC, FGF2
hsa-miR-3683	FGF9
hsa-miR-3692-3p	CRK, PRKCB, GNAQ
hsa-miR-3908	PRKCA, TGFBR1, NFKB1, SMAD2, FGF10, WNT2B, PTGER3, MAPK9, PIK3R3, SMAD4, TRAF6, COL4A3, RB1, VEGFA, DAPK2
hsa-miR-3910	TGFBR1, ITGB1, SOS2, FGF14, CBL, E2F2, APC, GNA13, ROCK2, ADCY3, GNG12, RALA, IGF1R, FZD8, GNG10, CBLB, PLCB1, FZD4, ARNT2, AR, SMAD4, AXIN2, SKP2, SOS1, CASP8, PIK3CA, MECOM, FGFR2, CCDC6
hsa-miR-3913-5p	SMAD2, CBL, APC, CTBP2, CTNNB1, FGF2, RALB
hsa-miR-3920	GSK3B, E2F3, CCDC6
hsa-miR-3922-3p	SOS2, PTCH1, ARHGEF12, IKBKB, RUNX1T1, COL4A4, FGF9, FN1, STAT1, PTEN
hsa-miR-4265	EGFR, PTGS2, SOS1, TRAF1
hsa-miR-4267	FOS, E2F2, PIK3R5, IKBKB, MAPK3, RARA, PLCG2, LAMC2, FGF7, WNT7B, PLCB2, PDGFRB, ADCY6
hsa-miR-4274	BRAF, GSK3B, ERBB2, APC, CRK, ARHGEF12, APPL1, PIK3R3, PGF, DAPK1, MECOM, VEGFA, MAPK1, STK36, EGLN1
hsa-miR-4275	ADCY1, SMAD2, HHIP, APPL1, KRAS, FGF2, TGFB2, AKT3, PIAS2, FGFR2
hsa-miR-4279	BRAF, FOS, NRAS, ARNT, WNT2B, PLD1, APPL1, STAT5B, PTGER3, PTK2, GNAI2, FN1, MAPK1, ADCY4
hsa-miR-4280	LPAR1, AKT3
hsa-miR-4283	PRKCA, GNG13, FGF13, PTCH1, CTBP1, GLI2, APC2, MAX, CDKN1A, BIRC3, CREBBP, PPARD, GNG3, PDGFRB
hsa-miR-4288	GSK3B, TGFBR1, ROCK1, APC, WNT2B, WNT4, RUNX1T1, SMAD4, MSH6, HDAC2, FGF18, COL4A6, KLK3, RALB, FGF7
hsa-miR-4290	TPR, BDKRB2, ETS1, ADCY6
hsa-miR-4298	TRAF5, FGF2, FGFR2
hsa-miR-4300	APC, ITGA3, PML, CDH1, RASGRP3, STK36
hsa-miR-4308	PRKCA, ERBB2, ADCY1, FGF14, E2F2, COL4A5, CDK2, WNT2B, WNT4, CDKN2B, PAX8, FZD4, PLCG1, COL4A4, BCL2L1
hsa-miR-4309	APC, F2R, CSF2RA, PRKCG, AKT3, CSF1R, TFG
hsa-miR-4311	BRAF, FOS, DVL3, WNT16, CBL, STK4, PTCH1, HHIP, EGFR, GNAI3, PTGER3, IKBKB, RUNX1T1, AR, FZD10, CTNNB1, RASGRP1, SOS1, IGF1, CASP8, GNAQ, CTNNA3, MECOM, FGFR2, RELA, MDM2
hsa-miR-4323	GSK3B, CEBPA, NFKBIA, MAP2K1
hsa-miR-27b-5p	ETS1, FASLG, DCC, FOXO1
hsa-miR-101-3p	BRAF, FOS, GSK3B, TGFBR1, ROCK1, SMAD2, CBL, RUNX1, PTCH1, TGFA, HHIP, ETS1, ITGA3, RARB, CXCL12, GNB1, CDK6, MITF, PLCB1, FZD4, MAPK8, CEBPA, GLI3, PTGS2, ITGA2, RAC1,PRKX, PPARG, GNAQ, AKT3, HGF, FOXO1

## Sheet: Stem cells
miRNA name	Target genes
hsa-miR-21-3p	SMAD3, ZFHX3, PCGF5
hsa-miR-29c-3p	AKT2, SETDB1, FZD4, PIK3R1, IGF1, ISL1, PCGF3, KLF4, PIK3R2
hsa-miR-30b-5p	BMI1, JARID2, SMAD2, APC, INHBA, IGF1R, KRAS, FZD3, ACVR1, PCGF5, PIK3CD, LIFR, SKIL, PCGF3
hsa-miR-34a-3p	FZD3, ACVR2B, SMAD4, LIFR, PIK3CG
hsa-miR-34c-3p	GSK3B, SMAD2, REST, FZD3, GRB2
hsa-miR-99a-3p	GSK3B
hsa-miR-101-3p	GSK3B, SMAD2, SMAD9, BMPR1B, ZFHX3, ID4, ACVR2B, FZD4, JAK2, LIFR, ACVR1C, AKT3
hsa-miR-107	JARID2, WNT16, WNT7A, PIK3CB, RAF1, WNT4, ACVR2B, PCGF5, FZD10, DVL1, AXIN2, PIK3R1, ACVR2A, FGF2, AKT3, WNT3A, FGFR1
hsa-miR-199a-5p	GSK3B, FZD6, ACVR2B, FZD4
hsa-miR-200b-3p	WNT16, PAX6, SMAD2, SMARCAD1, INHBA, RIF1, LIFR, SMAD5, ACVR1C, AKT3, PIK3CA, KLF4
hsa-miR-214-3p	GSK3B, STAT3, NRAS, APC, PIK3CB, ACVR1B, SMAD3, WNT3, FZD3, ACVR2B, CTNNB1, SKIL, ACVR2A, FGFR1, HNF1A
hsa-miR-216a-5p	WNT2B, JAK2, BMPR2
hsa-miR-224-5p	GSK3B, KAT6A, PIK3CB, BMPR1B, MAPK14, SMAD4, SMAD5, PIK3CG, WNT9A, BMPR2
hsa-miR-300	GSK3B, FZD5, ID2, KAT6A, PAX6, SMAD2, SMAD9, WNT5A, BMPR1B, WNT2B, IGF1R, ZFHX3, FZD3, ACVR1, ACVR2B, RIF1, JAK2, LIFR, SKIL, SMAD5, ID1, PIK3R1, FGF2, FGFR2, SOX2, PCGF3, DVL2, KLF4, BMPR2
hsa-miR-302a-5p	SMAD2, INHBB, IGF1R, RIF1, SMAD4, SKIL, PIK3R1, ACVR1C, PIK3CA, BMPR2
hsa-miR-320d	BMI1, SMAD9, IGF1R, ZFHX3, KRAS, FZD3, PCGF5, JAK2, CTNNB1, ACVR1C, AKT3, BMPR1A, PIK3CA, IL6ST, MAPK1, BMPR2
hsa-miR-335-3p	WNT16, FZD5, PAX6, APC, PIK3CB, REST, SMARCAD1, INHBA, WNT3, IGF1R, ZFHX3, ID4, KRAS, FZD3, ACVR2B, PCGF5, FZD4, RIF1, PIK3R3, LIFR, SKIL, SMAD5, PIK3R1, PIK3CG, ACVR2A, BMP2, ACVR1C, IGF1, AKT3, PIK3CA, NEUROG1, IL6ST, ISL1, PCGF3, BMPR2
hsa-miR-378b	TBX3, IGF1R, BMP2, IL6ST
hsa-miR-449c-3p	KRAS, FZD4
hsa-miR-449c-5p	WNT2B, MYC, ACVR1C, MYF5
hsa-miR-508-5p	JARID2, RAF1
hsa-miR-509-3-5p	JARID2, SMAD2, FZD6, INHBA, WNT3, IGF1R, FGF2, PIK3CA, MAPK1
hsa-miR-509-5p	JARID2, SMAD2, FZD6, INHBA, WNT3, IGF1R, FGF2, PIK3CA
hsa-miR-517a-3p	WNT4, ISL1
hsa-miR-520c-3p	STAT3, SMAD2, REST, INHBA, FZD3, PCGF5, RIF1, ACVR1C, PIK3CA, MAPK1, LEFTY2, JAK1, BMPR2
hsa-miR-548aa	JARID2, TCF3, KAT6A, SMAD2, NRAS, WNT5A, TBX3, INHBA, WNT3, IGF1R, ZFHX3, KRAS, FZD3, ACVR2B, RIF1, AKT1, LIFR, SKIL, ACVR2A, ACVR1C, BMPR1A, PIK3CA, MAPK1, PCGF3
hsa-miR-548o-3p	JARID2, KAT6A, APC, REST, KRAS, FZD3, ACVR2B, FZD4, RIF1, PIK3R3, SMAD4, ZIC3, PIK3R1, ACVR2A, ACVR1C, BMPR1A, PIK3CA, GRB2, BMPR2
hsa-miR-589-3p	KAT6A, SMARCAD1, WNT4, ID4, PCGF5, SMAD4, CTNNB1, AXIN2
hsa-miR-624-3p	GSK3B, SMAD2, ACVR2A, KLF4
hsa-miR-625-3p	KRAS
hsa-miR-661	INHBC, WNT4, FZD4, JAK3, WNT11, BMPR1A, IL6ST
hsa-miR-764	SMAD9, SMAD3, MAPK12, FGFR1, WNT9A
hsa-miR-765	POU5F1B, ZIC3, WNT9B, FGFR2
hsa-miR-888-3p	SMARCAD1, FZD3
hsa-miR-934	FZD5, APC, FZD3, MEIS1
hsa-miR-936	GSK3B, PAX6, ACVR2B, LIFR, FGF2, AKT3
hsa-miR-1184	FZD6, FZD4, PIK3R1
hsa-miR-1204	GRB2
hsa-miR-1245a	GSK3B, FZD4, MEIS1
hsa-miR-1258	BMPR2
hsa-miR-1260a	OTX1
hsa-miR-1265	PAX6, AKT3
hsa-miR-1279	BMI1, PIK3CB, REST, MAPK14, WNT2B, ZFHX3, FZD3, SETDB1, PIK3R1, ACVR2A, ACVR1C
hsa-miR-1284	NODAL, ID4, PCGF5, RIF1, SKIL, ACVR1C, IGF1, SOX2
hsa-miR-2052	FZD7, OTX1, SMAD2, NRAS, SMAD9, WNT5A, BMPR1B, SMARCAD1, WNT2B, INHBA, ZFHX3, FZD3, ACVR1, SMAD5, PIK3R1, ACVR1C, IGF1, PIK3CA, IL6ST
hsa-miR-2278	NRAS, MAPK14, FZD3, MAPK1
hsa-miR-3065-5p	BMI1, FZD7, JARID2, FZD5, OTX1, KAT6A, PAX6, SMAD2, PIK3CB, REST, ZFHX3, FZD3, RIF1, SMAD4, PIK3R1, JAK3, IGF1, BMPR2
hsa-miR-3122	SMAD2, SMAD9
hsa-miR-3125	GSK3B, KAT6A, APC, KRAS, LIF, SKIL, IGF1, WNT8B
hsa-miR-3127-5p	WNT2B, FZD4, IL6ST, ID3
hsa-miR-3133	BMI1, FZD7, GSK3B, FZD5, ID2, KAT6A, SMAD2, NRAS, WNT5A, TBX3, WNT2B, INHBA, ZFHX3, FZD3, ACVR1, ACVR2B, PCGF5, RIF1, FZD10, SMAD4, ZIC3, SMAD5, ACVR1C, IGF1, AKT3, BMPR1A, PIK3CA, IL6ST, MYF5, WNT9B, BMPR2
hsa-miR-3140-3p	JARID2, PAX6, SMAD2, APC, SMARCAD1, WNT2B, PCGF3
hsa-miR-3151-5p	INHBC, POU5F1B, APC2, WNT7B
hsa-miR-3153	KAT6A, NRAS, FZD3, ACVR1C, IGF1, MAP2K1
hsa-miR-3161	FZD3
hsa-miR-3168	KAT6A, INHBA, ACVR2B, ACVR1C, BMPR1A, NEUROG1
hsa-miR-3176	ZIC3
hsa-miR-3179	INHBC, APC
hsa-miR-3182	PAX6, FZD6, SMARCAD1, WNT2B, INHBA, HNF1A, BMPR2
hsa-miR-3618	FZD5, ID2, FZD3, PCGF5, AKT3, MEIS1
hsa-miR-3649	FGFR1
hsa-miR-3660	RAF1, ACVR2A, MAPK1, BMPR2
hsa-miR-3661	TBX3, INHBA, ZFHX3, PCGF5, ESRRB, FGF2
hsa-miR-3675-3p	TBX3, WNT2B, INHBA, FZD3, PCGF5, MAPK3, WNT9B
hsa-miR-3680-5p	FZD3
hsa-miR-3681-5p	PIK3CB, AXIN2, FGF2
hsa-miR-3692-3p	ESRRB
hsa-miR-3908	BMI1, SMAD2, WNT2B, PIK3R3, SMAD4
hsa-miR-3910	TCF3, KAT6A, APC, BMPR1B, IGF1R, FZD8, PCGF5, FZD4, SMAD4, AXIN2, LIFR, BMPR1A, PIK3CA, FGFR2, KLF4
hsa-miR-3913-5p	SMAD2, SMAD9, APC, CTNNB1, FGF2, MYF5
hsa-miR-3920	GSK3B, PCGF5, KLF4
hsa-miR-3922-3p	ZIC3
hsa-miR-4267	PIK3R5, RIF1, ESRRB, MAPK3, WNT7B, BMPR2
hsa-miR-4274	GSK3B, APC, PIK3R3, ACVR2A, MAPK1
hsa-miR-4275	BMI1, PCGF6, SMAD2, SMARCAD1, ZFHX3, KRAS, FGF2, AKT3, FGFR2
hsa-miR-4279	NRAS, WNT2B, SOX2, MAPK1
hsa-miR-4280	AKT3
hsa-miR-4283	HOXB1, APC2, HNF1A
hsa-miR-4288	GSK3B, APC, REST, WNT2B, WNT4, SMAD4, ID1
hsa-miR-4290	MYF5
hsa-miR-4298	SMAD9, FGF2, FGFR2, MEIS1
hsa-miR-4300	KAT6A, APC
hsa-miR-4308	KAT6A, WNT2B, WNT4, FZD4
hsa-miR-4309	APC, AKT3
hsa-miR-4311	DVL3, WNT16, OTX1, KAT6A, TBX3, ACVR2B, FZD10, CTNNB1, ACVR1C, IGF1, FGFR2, BMPR2
hsa-miR-4323	GSK3B, ID1, JAK3, MAP2K1
hsa-miR-27b-5p	LIFR, ACVR1C
