# Supplementary material for: Mutant p53 Gain-of-Function Induces Migration and Invasion through Overexpression of miR-182-5p in Cancer Cells
Source: Cells. 2023 Oct 23;12(20):2506. doi: 10.3390/cells12202506 (PMC10605582; doi:10.3390/cells12202506)
Supplement: Supplementary file 1 [file cells-12-02506-s001.zip › TABLE S5 pR273C.xlsx]

## Sheet: Adherens Junction
miRNA name	Target genes
hsa-miR-21-3p	SMAD2, IQGAP1, PTPRF, WASF3, TJP1, CTNNB1, WASF2, CDC42, MAP3K7
hsa-miR-29c-3p	CTNND1, SMAD2, PTPRM, VCL, PTPRF, WASF3, CTNNB1, WASF2, FARP2, CDC42
hsa-miR-30b-5p	CSNK2A2, WASL, PTPN1, IGF1R, NLK, RAC1, PVRL3, YES1, MAP3K7, TGFBR2
hsa-miR-34a-3p	ACTB, TGFBR1, IGF1R, CSNK2A1, SSX2IP
hsa-miR-34c-3p	TGFBR1, WASF1, CTNNA1, WASF2
hsa-miR-99a-3p	NLK, CTNNA1
hsa-miR-107	ACTB, CTNND1, ACTG1, IQGAP1, IGF1R, PTPRF, MLLT4, SMAD4, CTNNB1, CTNNA1, ACTN1, WASF2, CSNK2A1, FARP2, PTPRJ, MAPK3, PVRL3, PTPRB, MAP3K7, CREBBP, TGFBR2, PVRL1
hsa-miR-199a-5p	TGFBR1, WASL, IQGAP1, SMAD4, ACTN1, FARP2, INSR
hsa-miR-200b-3p	SMAD2, TCF7L2, TCF7L1, LMO7, RHOA, NLK, PVRL4, CTNNA1, YES1, FGFR1
hsa-miR-214-3p	BAIAP2, ACTG1, WASF3, FGFR1, MAPK1
hsa-miR-224-5p	ACTB, IGF1R, EGFR, FYN, CDH1, ACTN1, INSR, PVRL3
hsa-miR-302a-5p	CSNK2A2, MLLT4
hsa-miR-320d	SMAD3, TJP1, CDH1, CTNNB1, RAC1, INSR, SSX2IP, MAPK1
hsa-miR-335-3p	SMAD3, IGF1R, VCL, ACTN4
hsa-miR-339-3p	CTNND1, PTPN1, VCL, ACTN1
hsa-miR-378b	CTNNA1
hsa-miR-431-3p	CDC42
hsa-miR-449c-5p	WASL
hsa-miR-508-5p	MAP3K7, TGFBR2
hsa-miR-509-3-5p	EP300
hsa-miR-509-5p	EP300
hsa-miR-548o-3p	SMAD2, SMAD3
hsa-miR-589-3p	MET, VCL, MLLT4, ACTN1, RAC1
hsa-miR-609	ACTN4, EP300
hsa-miR-624-3p	ACTG1, SNAI2, RHOA, CTNNB1
hsa-miR-625-3p	TGFBR1
hsa-miR-765	IQGAP1, PTPN1
hsa-miR-888-3p	ERBB2
hsa-miR-1260a	TGFBR1, ERBB2, CTNND1, CTNNB1, INSR, EP300
hsa-miR-1914-3p	ACTB, PTPRF, PVRL3, PVRL1
hsa-miR-2278	MLLT4, FER
hsa-miR-3065-5p	INSR
hsa-miR-3127-5p	ACTB, ACTG1
hsa-miR-3140-3p	SSX2IP
hsa-miR-3176	ACTG1
hsa-miR-3179	PVRL1
hsa-miR-3661	ACTB, BAIAP2, MLLT4, EP300
hsa-miR-3681-5p	CTNNB1
hsa-miR-4265	PVRL1
hsa-miR-27b-5p	CSNK2A2, PTPRF
hsa-miR-101-3p	SMAD2, PVRL2, PTPN1, IGF1R, VCL, RHOA, TJP1, FYN, PTPRJ, RAC1, SSX2IP, ACTN4, EP300, MAPK1, MAP3K7, TGFBR2, PVRL1

## Sheet: Cell cycle
miRNA name	Target genes
hsa-miR-18b-3p	RBL2, E2F2
hsa-miR-21-3p	SMAD2, ORC2, MCM6, YWHAG, CCND2, CDKN1B, YWHAB, WEE1, CDK6, MCM7, TP53, CCND1, CCNE2, ANAPC7, CDC27
hsa-miR-29c-3p	GSK3B, SMC1A, YWHAH, SMAD2, YWHAE, CCNA2, CCND2, BUB1, WEE1, CDK6, TP53, ATM, ANAPC4, SKP2, CDC23, TGFB2, CCNE1, CDKN1A, MDM2
hsa-miR-30b-5p	PCNA, CCNB1, ORC2, YWHAG, SMC3, STAG2, CDK1, CDK6, YWHAQ, CCND1, CCNE2, E2F3, YWHAZ, ANAPC7, CDC27, E2F4, MDM2
hsa-miR-34a-3p	YWHAE, CCND2, STAG2, MCM7, YWHAQ, PRKDC, MDM2
hsa-miR-34c-3p	GADD45A
hsa-miR-99a-3p	GSK3B, SMC1A, CCND2, MCM4, CDK6, PKMYT1, PRKDC
hsa-miR-107	GSK3B, RBL2, E2F1, YWHAH, CCNB1, CDK4, CDC14A, CCNA2, ZBTB17, BUB1, MCM4, YWHAB, WEE1, CDK1, GADD45A, ANAPC2, CDK6, TGFB1, MCM7, TP53, CCND1, SMAD4, E2F3, MYC, RBL1, CCNE1, CDC27, CDKN1A, ORC6, PLK1, ANAPC13, CREBBP, MDM2, ABL1, CDC25A
hsa-miR-199a-5p	STAG2, YWHAB, TGFB1, SMAD4, MYC, ANAPC7, PRKDC
hsa-miR-200b-3p	SMC1A, SMAD2, YWHAG, CDK2, CDKN1B, WEE1, SKP1, CCND1, CCNE2, SKP2, E2F3, CCNE1, RAD21
hsa-miR-200c-5p	SMC1A
hsa-miR-214-3p	CDC25B, MCM6, MCM5, STAG2, MCM7, TP53, MDM2
hsa-miR-224-5p	ESPL1, GSK3B, CDKN2C, E2F1, E2F2, YWHAG, CDKN1B, WEE1, CDK6, CHEK1, CCND1, YWHAZ, CDKN1A, TGFB3
hsa-miR-302a-5p	ATM
hsa-miR-320d	CCNA2, YWHAG, CCND2, SMAD3, WEE1, CDK6, ATM, E2F3, RAD21
hsa-miR-335-3p	GSK3B, YWHAH, SMAD3, CDKN1B, CDK6, YWHAQ, PRKDC
hsa-miR-339-3p	YWHAE, HDAC1
hsa-miR-378b	RBX1
hsa-miR-431-3p	YWHAB, MCM2, E2F5, MDM2
hsa-miR-449c-5p	CCND2, CDKN1B, MCM5, MYC, TTK, CDKN1A
hsa-miR-508-5p	STAG1
hsa-miR-509-3-5p	EP300
hsa-miR-509-5p	EP300
hsa-miR-520c-3p	CCND2
hsa-miR-548aa	E2F1
hsa-miR-548o-3p	YWHAH, SMAD2, CCNA2, SMAD3, WEE1, CDK6, CDC7
hsa-miR-589-3p	WEE1, CCNH, CDK6, SKP1, YWHAZ, CDKN1A, MDM2
hsa-miR-609	EP300
hsa-miR-624-3p	GSK3B, YWHAG, CCND2, WEE1, CDKN1A
hsa-miR-625-3p	GSK3B, STAG2, CCND1
hsa-miR-765	CCND1, CDKN1A
hsa-miR-888-3p	YWHAG, ATM, MCM2, CCND1
hsa-miR-1260a	ESPL1, BUB3, CDC7, EP300, MDM2, ABL1, CDC25A
hsa-miR-1914-3p	YWHAE, CCND2, MYC, YWHAZ, CDKN1A, ABL1
hsa-miR-2278	CCND2, ORC4, CDK1, CDK6, MCM7, MYC, CDKN1A
hsa-miR-3065-5p	CCND2, CDKN1B, WEE1, E2F5, ANAPC13
hsa-miR-3127-5p	E2F4, MCM3
hsa-miR-3140-3p	CDK6
hsa-miR-3176	SMC3, CDK6
hsa-miR-3179	YWHAH, CDK4, CCND2, STAG2, WEE1, HDAC2, PRKDC, MDM2, CDC25A
hsa-miR-3661	CCND2, PKMYT1, EP300, MCM3, CDC25A
hsa-miR-3913-5p	CDK4, CCND2, RB1
hsa-miR-4265	PRKDC
hsa-miR-27b-5p	CCND1, E2F3, MCM3
hsa-miR-101-3p	GSK3B, RBL2, SMAD2, YWHAG, CCND2, SMC3, FZR1, STAG2, WEE1, CDK1, CDK6, BUB3, CHEK1, ATM, CCND1, SKP2, CDC14B, HDAC2, MAD2L1, EP300, CDKN1A

## Sheet: FOXO Signaling
miRNA name	Target genes
hsa-miR-18b-3p	RBL2
hsa-miR-21-3p	STAT3, SMAD2, CCND2, CDKN1B, PIK3R3, CCND1, S1PR1, PRKAG1, SOD2, FOXO3, SGK1
hsa-miR-29c-3p	SMAD2, NRAS, SETD7, CCND2, ATM, PIK3R3, SKP2, MAPK8, PIK3R1, SOS1, PRKAA1, PRMT1, TGFB2, CSNK1E, FOXO3, CDKN1A, PTEN, SGK1, MDM2
hsa-miR-30b-5p	IRS2, CCNB1, IGF1R, NLK, CCND1, MAPK8, PIK3R1, BCL6, PRKAG2, PIK3CA, ATG12, SGK3, TGFBR2, MDM2
hsa-miR-34a-3p	TGFBR1, CCND2, IGF1R, GABARAP, SOD2, MDM2, BCL2L11
hsa-miR-34c-3p	TGFBR1, GADD45A, AKT3, PLK3
hsa-miR-99a-3p	CCND2, NLK, GRB2, BCL2L11
hsa-miR-107	BRAF, RBL2, CCNB1, NRAS, PIK3CB, PIK3R2, PIK3R5, MAPK14, CHUK, IGF1R, GADD45A, TGFB1, AKT2, MAPK9, CCND1, SMAD4, S1PR1, MAPK8, IRS4, GABARAPL1, PIK3CG, IRS1, MAPK3, PRKAA1, PRKAB2, SOD2, CDKN1A, PLK3, PLK1, PTEN, CREBBP, TGFBR2, MDM2
hsa-miR-199a-5p	TGFBR1, KRAS, TGFB1, SMAD4, IRS4, INSR
hsa-miR-200b-3p	SMAD2, BNIP3, SIRT1, SETD7, CDK2, CDKN1B, KRAS, NLK, CCND1, SKP2, PLK2, ATG12, BCL2L11
hsa-miR-214-3p	STAT3, NRAS, PTEN, MAPK1, MDM2
hsa-miR-224-5p	NRAS, SETD7, CDKN1B, IGF1R, EGFR, PIK3R3, CCND1, MAPK8, INSR, PRKAA1, MAPK12, SOD2, CDKN1A, PLK3, CCNG2, BCL2L11, TGFB3
hsa-miR-302a-5p	ATM
hsa-miR-320d	STK4, SIRT1, CCND2, SMAD3, ATM, PIK3R3, INSR, CSNK1E, AKT3, PTEN, MAPK1, BCL2L11
hsa-miR-335-3p	IRS2, RAF1, SMAD3, CDKN1B, IGF1R, PRKAA1
hsa-miR-431-3p	MDM2
hsa-miR-449c-5p	CCND2, CDKN1B, AKT1, CDKN1A
hsa-miR-508-5p	TGFBR2
hsa-miR-509-3-5p	MAP2K2, EP300, SOD2
hsa-miR-509-5p	MAP2K2, EP300, SOD2
hsa-miR-520c-3p	FBXO25, CCND2, MAPK9, G6PC2
hsa-miR-548o-3p	SMAD2, SMAD3, AKT1, AKT3
hsa-miR-589-3p	IRS2, IRS4, SOD2, CDKN1A, SGK3, MDM2
hsa-miR-609	EP300
hsa-miR-624-3p	CCND2, IRS4, CDKN1A, BCL2L11
hsa-miR-625-3p	TGFBR1, SOS2, CCND1, PTEN, FOXO1
hsa-miR-765	IRS2, CCND1, CDKN1A
hsa-miR-888-3p	GABARAP, ATM, CCND1
hsa-miR-936	STK4, PLK2
hsa-miR-1260a	TGFBR1, INSR, EP300, SOD2, MDM2
hsa-miR-1914-3p	CCND2, PRMT1, CDKN1A, GRB2
hsa-miR-2278	NRAS, CCND2, MAPK8, AKT3, CDKN1A
hsa-miR-3065-5p	PIK3CB, CCND2, CDKN1B, INSR
hsa-miR-3127-5p	IRS2, AKT1
hsa-miR-3176	IRS2, KRAS, AKT1, IRS4, BCL2L11
hsa-miR-3179	STK4, CCND2, RAF1, FOXO4, AKT2, AKT1, IRS4, PRMT1, SOD2, MDM2, BCL2L11
hsa-miR-3661	BRAF, CCND2, EP300
hsa-miR-3913-5p	CCND2, PIK3R1
hsa-miR-27b-5p	NRAS, CCND1, IRS4, PRKAB2, SOD2
hsa-miR-101-3p	RBL2, SMAD2, NRAS, SETD7, MAPK14, CCND2, IGF1R, ATM, CCND1, SKP2, EP300, AKT3, USP7, CDKN1A, MAPK1, TGFBR2, BCL2L11

## Sheet: Hippo Siganaling Pathway
miRNA name	Target genes
hsa-miR-21-3p	SMAD2, WNT5A, YWHAG, PPP1CC, CCND2, YWHAB, BMP6, FZD4, CCND1, CTNNB1, PPP2R2A, SMAD7, PARD6B
hsa-miR-29c-3p	GSK3B, DVL3, FZD5, YWHAH, SMAD2, YWHAE, APC, CCND2, AMOT, WWTR1, CTNNB1, TGFB2, CSNK1E, MOB1A, LATS1
hsa-miR-30b-5p	BTRC, YWHAG, PPP1CC, PPP2R2D, WNT5B, FZD3, YWHAQ, CCND1, FRMD6, YWHAZ, SMAD7, LATS1, PPP2R1B, SERPINE1, PARD6B, TGFBR2, PPP1CB, BIRC2
hsa-miR-34a-3p	ACTB, TGFBR1, YWHAE, CCND2, MOB1B, YWHAQ, LATS2
hsa-miR-34c-3p	TGFBR1, WWTR1, CTNNA1, SCRIB
hsa-miR-99a-3p	GSK3B, CCND2, TEAD3, CSNK1D, CTNNA1, FRMD6, WNT2
hsa-miR-107	ACTB, GSK3B, YWHAH, BTRC, PPP1CC, ACTG1, GLI2, FZD6, YWHAB, AMOT, PPP2R2D, TP53BP2, TGFB1, CCND1, SMAD4, CTNNB1, CTNNA1, AXIN2, MYC, SAV1, FZD2, WNT3A, LATS1, LATS2, SERPINE1, TGFBR2, BMPR2, CTGF, PPP1CB, SCRIB
hsa-miR-199a-5p	TGFBR1, YAP1, YWHAB, TGFB1, SMAD4, MYC, CTGF
hsa-miR-200b-3p	SMAD2, APC, PPP2CA, TCF7L2, DLG1, YWHAG, TCF7L1, FZD6, CCND1, CTNNA1, FRMD6, MOB1A, LATS2, FBXW11, PPP2R1B, PARD6B, PPP1CB
hsa-miR-200c-5p	APC
hsa-miR-214-3p	YAP1, ACTG1, TEAD1, AJUBA
hsa-miR-224-5p	ACTB, GSK3B, PRKCI, DLG1, YWHAG, PPP1CC, GLI2, FZD6, MPP5, CDH1, CCND1, YWHAZ, LATS1, SERPINE1, PARD6B, BMPR2, TGFB3
hsa-miR-302a-5p	FZD7, BMPR2, CTGF
hsa-miR-320d	PPP2CA, YWHAG, CCND2, GLI2, SMAD3, WWTR1, CDH1, CTNNB1, CSNK1E, WNT2, SMAD7, LATS1
hsa-miR-335-3p	GSK3B, YWHAH, YAP1, SMAD3, WWTR1, YWHAQ, MPP5, FRMD6, TEAD1, LATS1, SERPINE1
hsa-miR-339-3p	YAP1, YWHAE, FZD2, TEAD1
hsa-miR-378b	CTNNA1
hsa-miR-431-3p	YWHAB, FRMD6, PPP1CB
hsa-miR-449c-5p	PPP1CC, CCND2, BIRC5, MYC, PPP2R1A, LLGL1, MOB1A
hsa-miR-508-5p	WNT5A, TGFBR2
hsa-miR-520c-3p	CCND2
hsa-miR-548o-3p	YWHAH, YAP1, SMAD2, SMAD3, AMOT, LATS1, PPP2R1B
hsa-miR-589-3p	APC, YWHAZ, TEAD4, MOB1A, CTGF
hsa-miR-624-3p	GSK3B, YWHAG, CCND2, ACTG1, SNAI2, CTNNB1
hsa-miR-625-3p	GSK3B, TGFBR1, WWC1, CCND1, TEAD1, WNT7B
hsa-miR-765	CCND1, FRMD6, SERPINE1
hsa-miR-888-3p	YWHAG, CCND1
hsa-miR-1260a	TGFBR1, PRKCI, PPP1CC, AMOT, FZD8, FZD4, CSNK1D, CTNNB1, FRMD6, MOB1A, PPP2R1B
hsa-miR-1914-3p	ACTB, YWHAE, NF2, CCND2, DLG4, MYC, YWHAZ, MOB1A
hsa-miR-2278	CCND2, FZD4, MYC
hsa-miR-3065-5p	CCND2, FZD6, FBXW11, PARD6B, BMPR2
hsa-miR-3127-5p	ACTB, ACTG1, CSNK1D, FRMD6, MOB1A, BMPR2
hsa-miR-3140-3p	PPP1CC, PPP2R1B
hsa-miR-3176	FZD5, ACTG1, LLGL1
hsa-miR-3179	YWHAH, CCND2, GLI2, FZD6, DLG3, BBC3
hsa-miR-3661	ACTB, CCND2
hsa-miR-3681-5p	CTNNB1
hsa-miR-3913-5p	CCND2, FZD6
hsa-miR-101-3p	GSK3B, YAP1, SMAD2, YWHAG, PPP1CC, CCND2, FZD6, MOB1B, MPP5, CSNK1D, CCND1, DLG3, FRMD6, TEAD1, SMAD7, FGF1, LATS2, FBXW11, TGFBR2, PPP1CB
hsa-miR-27b-5p	APC, DLG1, WWTR1, CCND1, PPP2R2A, PPP2R1A, PPP2R1B, BMPR2

## Sheet: p53 Signaling Pathway
miRNA name	Target genes
hsa-miR-21-3p	RFWD2, CCND2, CDK6, TP53, TSC2, CCND1, CCNE2, SIAH1
hsa-miR-29c-3p	THBS1, CCND2, BAX, CDK6, TP53, ATM, SIAH1, TNFRSF10B, CASP8, CCNE1, IGFBP3, CDKN1A, CYCS, PTEN, PPM1D, MDM2
hsa-miR-30b-5p	CCNG1, CCNB1, RRM2B, CDK1, CDK6, PMAIP1, CASP3, CCND1, CCNE2, SIAH1, TNFRSF10B, RRM2, SESN3, SERPINE1, MDM2
hsa-miR-34a-3p	THBS1, CCND2, SIAH1, MDM2
hsa-miR-34c-3p	GADD45A
hsa-miR-99a-3p	CCND2, CDK6
hsa-miR-107	CCNG1, ZMAT3, CCNB1, CDK4, PERP, CDK1, GADD45A, CDK6, TP53, CCND1, SHISA5, EI24, SESN2, TNFRSF10B, CCNE1, CDKN1A, PTEN, SERPINE1, GTSE1, PIDD1, MDM2
hsa-miR-199a-5p	THBS1
hsa-miR-200b-3p	ZMAT3, CDK2, DDB2, PMAIP1, CCND1, CCNE2, RCHY1, SESN1, SIAH1, MDM4, CCNE1
hsa-miR-214-3p	CCNG1, THBS1, TP53, SHISA5, IGFBP3, PTEN, MDM2
hsa-miR-224-5p	CCNG1, CDK6, CHEK1, CCND1, SESN2, IGFBP3, CDKN1A, RRM2, SERPINE1, CCNG2
hsa-miR-302a-5p	ATM, CASP3
hsa-miR-320d	CCND2, CDK6, ATM, PTEN
hsa-miR-335-3p	THBS1, CDK6, CASP3, IGFBP3, SERPINE1
hsa-miR-431-3p	PPM1D, MDM2
hsa-miR-449c-5p	CCND2, SIAH1, TNFRSF10B, CDKN1A, PPM1D
hsa-miR-517-5p	TNFRSF10B
hsa-miR-520c-3p	CCND2
hsa-miR-548o-3p	CDK6, SESN3
hsa-miR-589-3p	ZMAT3, PERP, CDK6, MDM4, CDKN1A, SESN3, MDM2
hsa-miR-624-3p	CCND2, CDKN1A
hsa-miR-625-3p	CCND1, PTEN
hsa-miR-765	CCND1, CDKN1A, SERPINE1
hsa-miR-888-3p	ATM, CCND1
hsa-miR-936	PMAIP1
hsa-miR-1260a	ZMAT3, CASP3, SESN2, TNFRSF10B, MDM2
hsa-miR-1914-3p	CCND2, CDKN1A
hsa-miR-2278	ZMAT3, BAI1, RPRM, CCND2, CDK1, CDK6, SIAH1, CDKN1A, PIDD1
hsa-miR-3065-5p	CCND2, PMAIP1, MDM4
hsa-miR-3140-3p	CDK6
hsa-miR-3176	CDK6
hsa-miR-3179	CDK4, CCND2, SESN2, BBC3, MDM2
hsa-miR-3661	CCND2
hsa-miR-3913-5p	CDK4, CCND2, SESN3
hsa-miR-4265	SESN2
hsa-miR-27b-5p	DDB2, CCND1
hsa-miR-101-3p	CCNG1, ZMAT3, THBS1, CCND2, CDK1, CDK6, CHEK1, ATM, CASP3, CCND1, SESN2, FAS, CDKN1A, PPM1D

## Sheet: Proteoglycans in Cancer
miRNA name	Target genes
hsa-miR-18b-3p	SLC9A1
hsa-miR-21-3p	STAT3, SMAD2, WNT5A, ARHGEF12, PPP1CC, IQGAP1, TP53, HSPG2, FZD4, DROSHA, MMP2, PIK3R3, CCND1, CTNNB1, FLNB, ITGA2, PTPN11, DDX5, CDC42, SDC2, FN1, SDC4, SMO, MTOR, ITPR3, KDR, RRAS
hsa-miR-29c-3p	FZD5, PDCD4, ITGB1, SMAD2, NRAS, THBS1, FRS2, ITGA5, CAV2, ITGB5, TP53, COL21A1, NUDT16L1, MMP2, PIK3R3, CTNNB1, HIF1A, PIK3R1, SOS1, DDX5, CDC42, TGFB2, SDC2, CDKN1A, VEGFA, MDM2
hsa-miR-30b-5p	CAMK2D, EZR, PTCH1, PPP1CC, IGF1R, WNT5B, FZD3, ITGAV, CASP3, CCND1, TIMP3, PIK3R1, DDX5, RAC1, PIK3CA, FN1, MDM2, RPS6KB1, PPP1CB
hsa-miR-34a-3p	ACTB, THBS1, ARHGEF12, IGF1R, TWIST2, ITGAV, MDM2
hsa-miR-34c-3p	AKT3, CD44
hsa-miR-99a-3p	CBL, RPS6, ITGB5, WNT2, GRB2
hsa-miR-107	BRAF, ACTB, PRKCA, FLNC, NRAS, PIK3CB, PIK3R2, PIK3R5, PPP1CC, MAPK14, ACTG1, PXN, FZD6, IQGAP1, IGF1R, TGFB1, ARHGEF1, TP53, AKT2, SLC9A1, PPP1R12A, CCND1, GPC1, CTNNB1, MYC, MMP9, IGF2, FLNB, PRKACA, ITGA2, ITPR1, FZD2, PIK3CG, PLAUR, MAPK3, FGF2, PPP1R12C, WNT3A, HOXD10, CDKN1A, VMP1, ITPR3, CD63, MDM2, PPP1CB
hsa-miR-199a-5p	PRKCA, THBS1, CAV1, IQGAP1, CAV2, KRAS, TGFB1, MMP2, MYC, FN1, PLAU, CD44
hsa-miR-200b-3p	PDCD4, SMAD2, CBL, FRS2, FZD6, RDX, RHOA, KRAS, PTK2, ITGAV, PLCG1, CCND1, EIF4B, ITPR1, GAB1, VMP1, VEGFA, FGFR1, KDR, PPP1CB
hsa-miR-200c-5p	DDX5
hsa-miR-214-3p	STAT3, NRAS, THBS1, ACTG1, PXN, MSN, TP53, HSPG2, CBLB, FLNA, FN1, ITPR3, VEGFA, FGFR1, MAPK1, CD63, MDM2
hsa-miR-224-5p	ACTB, CBL, NRAS, PPP1CC, FZD6, IGF1R, EGFR, DCN, PIK3R3, CCND1, IGF2, FLNB, MAPK12, HOXD10, FN1, CDKN1A, SDC4
hsa-miR-302a-5p	FZD7, FRS2, CAV2, CASP3
hsa-miR-320d	ITGAV, PIK3R3, CTNNB1, PRKX, RAC1, AKT3, WNT2, MAPK1, CD63, PRKACB
hsa-miR-335-3p	CAMK2D, ITGB1, THBS1, ARHGEF12, ROCK2, RAF1, IGF1R, CASP3, PRKACA, PTPN11, SDC4
hsa-miR-339-3p	EZR, SLC9A1, FZD2
hsa-miR-378b	ITGB1, ROCK2, MSN
hsa-miR-431-3p	CDC42, MDM2, PPP1CB
hsa-miR-449c-5p	PTCH1, PPP1CC, SLC9A1, NUDT16L1, AKT1, MYC, DDX5, CDKN1A
hsa-miR-508-5p	WNT5A
hsa-miR-509-3-5p	MAP2K2, DDX5
hsa-miR-509-5p	MAP2K2, DDX5
hsa-miR-548o-3p	SMAD2, FRS2, HIF1A, AKT1, AKT3, MTOR
hsa-miR-589-3p	MET, EZR, ROCK1, ITPR1, RAC1, FN1, CDKN1A, VMP1, MDM2
hsa-miR-624-3p	PRKCA, ACTG1, RHOA, RPS6KB2, CTNNB1, DDX5, CDKN1A
hsa-miR-625-3p	SOS2, CCND1, HIF1A, ITPR2, WNT7B
hsa-miR-765	IQGAP1, CCND1, CDKN1A
hsa-miR-888-3p	ERBB2, CCND1
hsa-miR-936	CAV2, SDC4
hsa-miR-1260a	ERBB2, PPP1CC, FZD8, FZD4, CASP3, CTNNB1, HIF1A, MDM2
hsa-miR-1914-3p	ACTB, FRS2, VAV2, MYC, IGF2, PPP1R12C, CDKN1A, GRB2
hsa-miR-2278	NRAS, FZD4, MYC, DDX5, AKT3, CDKN1A
hsa-miR-3065-5p	PIK3CB, FZD6, RDX, TFAP4, PPP1R12A, FLNB, SMO
hsa-miR-3127-5p	ACTB, ACTG1, PPP1R12B, AKT1, DDX5
hsa-miR-3140-3p	PPP1CC
hsa-miR-3176	FZD5, ACTG1, RPS6, KRAS, PLCG1, AKT1, PPP1R12C
hsa-miR-3179	FZD6, RAF1, MSN, AKT2, AKT1, PRKACA, ITPR1, CD63, MDM2
hsa-miR-3661	BRAF, ACTB, ANK2, HSPG2
hsa-miR-3681-5p	CTNNB1
hsa-miR-3913-5p	FZD6, RPS6, PIK3R1, DDX5
hsa-miR-4265	PTK2
hsa-miR-27b-5p	ITGB1, NRAS, ARHGEF12, CCND1, IGF2
hsa-miR-101-3p	PDCD4, SMAD2, NRAS, THBS1, PPP1CC, MAPK14, FRS2, FZD6, IGF1R, RHOA, MSN, ANK3, SLC9A1, TFAP4, CASP3, CCND1, IGF2, TIMP3, RAC1, FGF2, FAS, GAB1, AKT3, SDC2, CDKN1A, MAPK1, CD44, PPP1CB
