# Supplementary material for: Mutant p53 Gain-of-Function Induces Migration and Invasion through Overexpression of miR-182-5p in Cancer Cells
Source: Cells. 2023 Oct 23;12(20):2506. doi: 10.3390/cells12202506 (PMC10605582; doi:10.3390/cells12202506)
Supplement: Supplementary file 1 [file cells-12-02506-s001.zip › TABLE S6 p53R175H.xlsx]

## Sheet: TGFB Signaling Pathway
miRNA name	Target genes
hsa-miR-25-3p	FST, SMAD7, BMPR2
hsa-miR-26a-5p	SMAD2, INHBB, BMPR1B, INHBA, ACVR1C, EP300, CREBBP, SMAD1
hsa-miR-30c-5p	FST, SMAD2, INHBA, ACVR1, TFDP1, PPP2R1B
hsa-miR-101-3p	FST, TGFBR1, ROCK1, SMAD2, SMAD9, BMPR1B, ID4, ACVR2B, ACVR1C
hsa-miR-106b-5p	SMAD6, PPP2CA, SMURF2, SMAD4, E2F5, SMURF1, ZFYVE9, RBL1, SMAD5, BMP2, BAMBI, MAPK1, TGFBR2, BMPR2
hsa-miR-149-5p	TGFB2
hsa-miR-182-5p	ROCK1, THBS1, BMPR1B, BMP5, ACVR1, EP300, SMAD7
hsa-miR-200b-3p	SMAD2, INHBA, SMAD5, ACVR1C, EP300, NOG, PPP2R1B, RPS6KB1
hsa-miR-323b-3p	INHBA, RHOA
hsa-miR-339-5p	BMPR1B, LEFTY2
hsa-miR-466	FST, TGFBR1, SMAD2, SMAD9, INHBA, SKP1, ACVR2A, TGFB2, SMAD7
hsa-miR-509-3-5p	FST, SMAD2, SMURF2, INHBA, MAPK1
hsa-miR-509-5p	FST, SMAD2, SMURF2, INHBA
hsa-miR-520c-3p	SMAD2, INHBA, LEFTY1, E2F5, RBL1, ACVR1C, BAMBI, MAPK1, LEFTY2, TGFBR2, BMPR2
hsa-miR-548aa	TGFBR1, ROCK1, SMAD2, SMAD6, SMURF2, INHBA, RHOA, SKP1, ACVR2B, PPP2R1A, ACVR2A, ACVR1C, BMPR1A, MAPK1, CREBBP, PPP2R1B
hsa-miR-548x-3p	FST, TGFBR1, ROCK1, SMAD2, SMAD6, SMAD9, THBS1, SMURF2, BMPR1B, INHBA, ID4, ACVR1, SKP1, ACVR2B, ZFYVE16, DCN, SMAD4, E2F5, MYC, RBL1, SMAD5, ACVR2A, GDF6, TFDP1, SP1, ACVR1C, TGFB2, BMPR1A, LTBP1, ID3, SMAD7, BMP7, CREBBP, PPP2R1B, BMPR2, RPS6KB1
hsa-miR-551b-5p	SMAD2, SMAD4, SMAD5, EP300, BMPR2, RPS6KB1
hsa-miR-582-3p	PPP2CA, RHOA, ACVR2B, ZFYVE16, CREBBP, BMPR2
hsa-miR-640	BMPR2
hsa-miR-761	CHRD, ACVR2B, PPP2R1A, PPP2CB, MAPK1
hsa-miR-876-5p	SMAD2, ACVR1, ACVR2B
hsa-miR-877-3p	SMAD5, CREBBP
hsa-miR-885-3p	CHRD
hsa-miR-892b	SP1
hsa-miR-936	ACVR2B, NOG
hsa-miR-1255b-5p	PPP2R1B
hsa-miR-1284	NODAL, ID4, ACVR1C, EP300, CREBBP
hsa-miR-2052	SMAD2, SMAD9, BMPR1B, INHBA, ACVR1, SMAD5, GDF6, ACVR1C, TGFB2
hsa-miR-2114-3p	BMP6
hsa-miR-2115-3p	FST, INHBC, SMAD2, ID4
hsa-miR-2355-5p	SMAD3
hsa-miR-3120-3p	INHBB, SMURF2, ACVR2B, ACVR2A, TGFB2, BMPR2
hsa-miR-3122	SMAD2, SMAD9, THBS1, SKP1
hsa-miR-3132	BMP8B
hsa-miR-3140-3p	SMAD2
hsa-miR-3146	SMAD9
hsa-miR-3151-5p	INHBC, CHRD
hsa-miR-3155a	ACVR1B
hsa-miR-3158-3p	THBS1, SMAD4, PPP2R1B
hsa-miR-3166	PPP2CA
hsa-miR-3167	SMAD2, INHBB, ACVR1, SKP1, BMPR2
hsa-miR-3168	INHBA, ACVR2B, ACVR1C, BMPR1A
hsa-miR-3174	THBS1
hsa-miR-3182	INHBA, BMPR2
hsa-miR-3606-5p	ID4, MAPK1
hsa-miR-3611	BMPR1A
hsa-miR-3612	PPP2R1B
hsa-miR-3618	FST, ID2, SKP1, ZFYVE16
hsa-miR-3660	ACVR2A, MAPK1, BMPR2
hsa-miR-3667-3p	ROCK1, ACVR1C, ID3
hsa-miR-3668	SMAD2, SMAD5
hsa-miR-3672	ACVR2A, BMPR2
hsa-miR-3908	TGFBR1, SMAD2, SMAD4
hsa-miR-3913-5p	SMAD2, SMAD9, THBS1, SKP1
hsa-miR-3914	NOG, MAPK1
hsa-miR-3925-5p	ID4, SP1, ACVR1C, PPP2R1B, BMPR2
hsa-miR-4263	ROCK1, PPP2CA, BMPR1B, ACVR1C, BMPR1A, TNF, PPP2R1B
hsa-miR-4267	CHRD, SMURF1, MAPK3, BAMBI, BMPR2
hsa-miR-4275	SMAD2, ZFYVE16, TGFB2
hsa-miR-4280	CUL1
hsa-miR-4288	TGFBR1, ROCK1, SMAD4, ID1, BMP7
hsa-miR-4290	RPS6KB2
hsa-miR-4293	BMPR1A
hsa-miR-4303	ACVR2B
hsa-miR-4311	ACVR2B, ZFYVE16, ACVR1C, BMPR2
hsa-miR-4323	ID1
hsa-miR-4324	IFNG
hsa-miR-4326	TGFBR1, SMAD2, BMPR1B, ACVR1, ACVR2B
hsa-miR-4330	, SKP1, MAPK1, BMP4

## Sheet: Proteoglicans in Cancer
miRNA name	Target genes
hsa-miR-25-3p	BRAF, PIK3CB, FRS2, ITGA5, FASLG, CAMK2A, ITGAV, PPP1R12A, PIK3R3, FZD10, ITPR1, PPP1R12C, PIK3CA, ITGB3
hsa-miR-26a-5p	ESR1, BRAF, SMAD2, WNT5A, ITGA5, MRAS, ANK2, PAK1, CBLB, PRKCB, HGF, ERBB4
hsa-miR-30c-5p	CAMK2D, ITGB1, SMAD2, IGF1R, KRAS, FZD3, CBLB, PPP1R12A, CASP3, PIK3CD, TIMP3, SOS1, DDX5, ITGB3
hsa-miR-93-5p	STAT3, ROCK2, MMP2, HIF1A, SOS1, DDX5, GAB1, CDKN1A
hsa-miR-101-3p	BRAF, ROCK1, SMAD2, CBL, PTCH1, PPP1CC, FRS2, CAV3, CAV2, ANK3, FZD4, PPP1R12A, ITGA2, PRKX, RAC1, GAB1, AKT3, HGF, ERBB4
hsa-miR-106b-5p	FZD7, ESR1, BRAF, STAT3, ROCK2, FRS2, TIAM1, FZD3, RRAS2, ANK2, FZD4, CCND1, SOS1, DDX5, GAB1, SDC2, CDKN1A, MAPK1, ERBB4
hsa-miR-149-5p	FZD5, PIK3R5, PPP1R12B, FLNB, FLNA, TGFB2, KDR
hsa-miR-182-5p	BRAF, HBEGF, MET, ROCK1, THBS1, PTCH1, ARHGEF12, FRS2, RDX, WNT2B, IGF1R, FZD3, MSN, CTTN, PTK2, GPC3, ANK3, PLCG1, GPC1, ITPR1, RAC1, PRKCB, PLCE1, PIK3CA, SDC2, GRB2, PRKACB
hsa-miR-200b-3p	WNT16, SMAD2, CBL, ROCK2, FRS2, RDX, EGFR, TLR4, RRAS2, MSN, PTK2, ITGAV, ANK3, PLCG1, SOS1, PTPN11, GAB1, AKT3, PIK3CA, FN1, KDR, ERBB4, RPS6KB1
hsa-miR-323b-3p	RHOA
hsa-miR-339-5p	PIK3CB, COL21A1, PTK2, ANK3, EIF4B, SOS1, DDX5, VEGFA, MDM2
hsa-miR-466	BRAF, PRKCA, SMAD2, PIK3CB, WNT2B, ANK2, COL21A1, ANK3, PIK3R1, SOS1, FGF2, PRKCB, TGFB2, GRB2
hsa-miR-508-5p	FRS2, RAF1, FASLG
hsa-miR-509-3-5p	CAMK2D, SMAD2, FZD6, WNT3, IGF1R, ERBB3, SOS1, PTPN11, FGF2, PIK3CA, SDC2, MAPK1
hsa-miR-509-5p	CAMK2D, SMAD2, FZD6, WNT3, IGF1R, ERBB3, SOS1, PTPN11, FGF2, PIK3CA, SDC2
hsa-miR-514b-5p	ACTB
hsa-miR-517a-3p	WNT4
hsa-miR-520c-3p	ESR1, STAT3, PDCD4, SMAD2, SDC1, PTCH1, ROCK2, RDX, TIAM1, FZD3, ANK2, TFAP4, TIMP3, SOS1, GAB1, PIK3CA, MAPK1, CD44
hsa-miR-548aa	BRAF, TLR2, MET, ROCK1, SMAD2, NRAS, WNT5A, ARHGEF12, FRS2, TIAM1, WNT3, IGF1R, RHOA, KRAS, FZD3, HPSE, CTTN, VAV2, PTK2, AKT1, TIMP3, PRKCB, PIK3CA, MAPK1, MDM2, ERBB4, PPP1CB
hsa-miR-548x-3p	FZD7, ESR1, CAMK2D, BRAF, HBEGF, PRKCA, PDCD4, ERBB2, MET, ROCK1, SOS2, SMAD2, CBL, NRAS, THBS1, PIK3CB, PTCH1, CAV1, WNT5A, ARHGEF12, PPP1CC, ROCK2, FRS2, IQGAP1, TIAM1, WNT3, IGF1R, EGFR, KRAS, FZD3, RRAS2, HPSE, VAV2, CBLB, ITGAV, ANK3, TFAP4, PPP1R12A, DCN, PIK3R3, CCND1, CTNNB1, HIF1A, AKT1, MYC, EIF4B, PIK3R1, SOS1, RAC1, FGF2, LUM, FZD1, PRKCB, IGF1, TGFB2, GAB1, AKT3, PIK3CA, SDC2, SDC4, …
hsa-miR-551b-5p	CAMK2D, SMAD2, PXN, FZD3, ANK2, ITGAV, ANK3, PPP1R12A, PRKCB, GAB1, NANOG, PIK3CA, SDC2, ITPR2, MDM2, ERBB4, RPS6KB1
hsa-miR-582-3p	RHOA, PPP1R12B, PTK2, HIF1A, PTPN11, PLAU, PPP1CB
hsa-miR-640	HIF1A, CD44
hsa-miR-761	ESR1, BRAF, ERBB2, CBL, PIK3CB, PTCH1, WNT3, PPP1R12B, SLC9A1, HPSE2, CTNNB1, EIF4B, PDPK1, FGFR1, MAPK1, CD63
hsa-miR-876-5p	SMAD2, WNT5A, FZD6, RAF1, ANK2, ITGAV, ANK3, FGF2, ANK1, ERBB4, PPP1CB
hsa-miR-877-3p	FZD7, BRAF, CAMK2G, ARHGEF12, PIK3R5, WNT4, EGFR, ERBB3, TWIST2, ITGB5, CBLB, ANK3, HCLS1, CCND1, FZD1, VEGFA
hsa-miR-885-3p	WNT10B, IGF1R, AKT2, ERBB4
hsa-miR-888-3p	IQGAP1, FZD3, LUM
hsa-miR-892b	CBL, IGF1R, ANK3, HCLS1, FZD4, ITPR1, PRKACB
hsa-miR-936	CAMK2D, CBL, PTCH1, ACTG1, FGF2, LUM, AKT3, SDC4, KDR, ERBB4
hsa-miR-1284	MET, PTCH1, ARHGEF12, PRKX, IGF1, IL12B, ANK1
hsa-miR-1911-5p	FRS2
hsa-miR-2052	FZD7, CAMK2D, BRAF, MET, SMAD2, CBL, NRAS, PTCH1, WNT5A, WNT2B, FZD3, IGF2, EIF4B, ITGA2, PIK3R1, IGF1, TGFB2, PLCE1, PIK3CA, ITPR2, MDM2
hsa-miR-2115-3p	CAMK2D, PRKCA, MET, WNT7A, SMAD2, FZD6, FZD3, ITGAV, FGF2, PRKCB, IGF1, TWIST1, VEGFA, PLAU
hsa-miR-2355-5p	WNT2B, PPP1R12B, PIK3CD, PRKCG, CAMK2B, VMP1
hsa-miR-3115	PPP1CC
hsa-miR-3120-3p	STAT3, NRAS, EGFR, FZD3, MSN, ANK2, ANK3, PIK3R3, CTNNB1, ITPR1, TGFB2, GAB1, PIK3CA, FGFR1
hsa-miR-3122	SMAD2, CBL, THBS1
hsa-miR-3125	SDC1, PTCH1, KRAS, PRKACA, RAC1, IGF1, WNT8B
hsa-miR-3132	ITPR2
hsa-miR-3134	HSPG2, IGF2
hsa-miR-3139	BRAF, PIK3CB, TWIST2, DDX5
hsa-miR-3140-3p	SOS2, SMAD2, RDX, WNT2B, EGFR, PLCE1
hsa-miR-3146	FRS2
hsa-miR-3151-5p	FLNA, SRC, WNT7B
hsa-miR-3155a	WNT2B, HCLS1, PIK3CD, FLNB, FLNA, PLAUR
hsa-miR-3156-5p	PIK3R2, MAPK14, ROCK2, PPP1R12A, SOS1, RAC1, IGF1, SDC2, WNT9B
hsa-miR-3158-3p	THBS1, ANK3
hsa-miR-3166	PIK3R5, FZD4, CAMK2B, ELK1, PIK3R2
hsa-miR-3167	SMAD2, WNT5A, RAF1
hsa-miR-3174	THBS1, ARHGEF12
hsa-miR-3177-3p	PRKCG
hsa-miR-3182	CBL, PTCH1, FZD6, WNT2B, PPP1R12B, ANK3, SLC9A1, MTOR, ITPR2
hsa-miR-3199	CBL, IL12B
hsa-miR-3200-3p	FLNA
hsa-miR-3606-5p	CBLB, PPP1R12A, FGF2, PIK3CA, MAPK1, PPP1CB
hsa-miR-3611	FZD6, PLCE1
hsa-miR-3612	CBL, WNT2B, HSPG2, PTK2, RAC1
hsa-miR-3616-3p	PTK2, PPP1R12A
hsa-miR-3618	FZD5, FZD3, HPSE2, PTPN11, AKT3, HGF, VEGFA
hsa-miR-3622a-5p	ESR1, CAV3, FZD1, CAMK2B
hsa-miR-3649	BRAF, VTN, GPC1, FGFR1
hsa-miR-3650	VEGFA
hsa-miR-3652	ERBB2, CAMK2G, PTCH1, PIK3R5, GPC3, FLNA, PTPN11, ELK1, PPP1CB
hsa-miR-3660	RAF1, ANK3, PLCG2, HGF, MAPK1, ERBB4
hsa-miR-3667-3p	ROCK1, CBL, WNT2B, MRAS, HPSE2, PRKX, HRAS, KDR
hsa-miR-3668	SMAD2, KRAS, DDX5, LUM, PRKCB, VEGFA, ITPR2
hsa-miR-3670	NRAS, FZD4
hsa-miR-3672	BRAF, FZD5, FZD3, PIK3CG
hsa-miR-3681-5p	PIK3CB, FGF2
hsa-miR-3908	PRKCA, SMAD2, PPP1CC, FRS2, WNT2B, CTTN, PIK3R3, VEGFA, CD44
hsa-miR-3913-5p	ESR1, SMAD2, CBL, THBS1, ANK3, CTNNB1, FGF2
hsa-miR-3914	PTCH1, WNT2B, ITGA2, AKT3, MAPK1, ERBB4
hsa-miR-3925-5p	ESR1, CAMK2D, BRAF, WNT16, CBL, PXN, FRS2, IGF1R, EGFR, FZD3, PIK3R3, ITGA2, FZD1, ERBB4, PRKACB
hsa-miR-4253	ERBB2, WNT4, HSPG2, FZD4
hsa-miR-4254	HBEGF, WNT4, PPP1R12B, COL21A1, FZD4
hsa-miR-4260	PRKCA, FZD6, RAF1, ELK1
hsa-miR-4263	ROCK1, PIK3CB, FRS2, FZD3, SOS1, PIK3CA, TNF
hsa-miR-4267	PPP1CA, PIK3R5, CAMK2A, FLNA, MAPK3, PLCG2, TWIST1, WNT7B
hsa-miR-4275	SMAD2, KRAS, IGF2, FGF2, TGFB2, AKT3, ERBB4
hsa-miR-4280	AKT3
hsa-miR-4288	ROCK1, RDX, WNT2B, WNT4, DROSHA, LUM, ITPR2
hsa-miR-4290	ANK2, RPS6KB2, FLNA
hsa-miR-4293	RAF1
hsa-miR-4296	IGF2, SOS1
hsa-miR-4299	ROCK2, HSPG2, PIK3R3, FZD10
hsa-miR-4311	BRAF, WNT16, CBL, PTCH1, EGFR, RRAS2, TFAP4, FZD10, CTNNB1, SOS1, IGF1, MDM2, ERBB4
hsa-miR-4323	CAMK2G, SRC, MAP2K1, ITGB3
hsa-miR-4324	BRAF, PPP1R12B, COL21A1, PTK2
hsa-miR-4326	SMAD2, FN1, SMO, TWIST1
hsa-miR-4330	WNT2B, MAPK1
hsa-miR-4303	IGF2

## Sheet: Pluripotency Stem Cells
miRNA name	Target genes
hsa-miR-25-3p	PIK3CB, REST, HAND1, SMARCAD1, ZFHX3, PIK3R3, FZD10, PIK3CA, KLF4, BMPR2
hsa-miR-26a-5p	JARID2, GSK3B, SMAD2, INHBB, REST, WNT5A, BMPR1B, INHBA, ACVR1C, SMAD1, KLF4
hsa-miR-30c-5p	BMI1, JARID2, SMAD2, APC, INHBA, IGF1R, KRAS, FZD3, ACVR1, PCGF5, PIK3CD, LIFR, SKIL, PCGF3
hsa-miR-93-5p	STAT3
hsa-miR-101-3p	GSK3B, SMAD2, SMAD9, BMPR1B, ZFHX3, ID4, ACVR2B, FZD4, JAK2, LIFR, ACVR1C, AKT3
hsa-miR-106b-5p	FZD7, STAT3, REST, TBX3, FZD3, FZD4, RIF1, SMAD4, SMAD5, BMP2, IL6ST, MAPK1, JAK1, BMPR2
hsa-miR-149-5p	FZD5, APC, PIK3R5, FGFR2
hsa-miR-182-5p	APC, BMPR1B, WNT2B, IGF1R, FZD3, ACVR1, PIK3CA, ISL1, PCGF3, GRB2
hsa-miR-200b-3p	WNT16, PAX6, SMAD2, SMARCAD1, INHBA, RIF1, LIFR, SMAD5, ACVR1C, AKT3, PIK3CA, KLF4
hsa-miR-323b-3p	INHBA
hsa-miR-339-5p	PIK3CB, BMPR1B, LEFTY2
hsa-miR-466	GSK3B, SMAD2, SMAD9, PIK3CB, REST, WNT2B, INHBA, DLX5, PIK3R1, ACVR2A, FGF2, GRB2, MEIS1
hsa-miR-505-3p	MEIS1
hsa-miR-508-5p	JARID2, RAF1
hsa-miR-509-3-5p	JARID2, SMAD2, FZD6, INHBA, WNT3, IGF1R, FGF2, PIK3CA, MAPK1
hsa-miR-509-5p	JARID2, SMAD2, FZD6, INHBA, WNT3, IGF1R, FGF2, PIK3CA
hsa-miR-514b-5p	SKIL
hsa-miR-517a-3p	WNT4, ISL1
hsa-miR-520c-3p	STAT3, SMAD2, REST, INHBA, FZD3, PCGF5, RIF1, ACVR1C, PIK3CA, MAPK1, LEFTY2, JAK1, BMPR2
hsa-miR-548aa	JARID2, TCF3, KAT6A, SMAD2, NRAS, WNT5A, TBX3, INHBA, WNT3, IGF1R, ZFHX3, KRAS, FZD3, ACVR2B, RIF1, AKT1, LIFR, SKIL, ACVR2A, ACVR1C, BMPR1A, PIK3CA, MAPK1, PCGF3
hsa-miR-548x-3p	FZD7, JARID2, GSK3B, OTX1, KAT6A, PAX6, SMAD2, NRAS, FGFR3, SMAD9, PIK3CB, REST, WNT5A, BMPR1B, HAND1, INHBA, WNT3, IGF1R, ZFHX3, ID4, KRAS, FZD3, ACVR1, ACVR2B, PCGF5, LIF, RIF1, PIK3R3, JAK2, SMAD4, CTNNB1, AXIN2, AKT1, MYC, LIFR, SKIL, SMAD5, PIK3R1, JAK3, ACVR2A, FGF2, FZD1, ACVR1C, IGF1, AKT3, BMPR1A, PIK3CA, IL6ST, ID3, SOX2, PCGF3, GRB2, MEIS1, BMPR2
hsa-miR-551b-5p	PAX6, SMAD2, REST, SMARCAD1, FZD3, SMAD4, POU5F1, SMAD5, NANOG, PIK3CA, PCGF3, MEIS1, BMPR2
hsa-miR-582-3p	GSK3B, KAT6A, ACVR2B, SKIL, BMPR2
hsa-miR-640	BMPR2
hsa-miR-761	GSK3B, OTX1, APC, PIK3CB, WNT3, ACVR2B, CTNNB1, FGFR1, MAPK1, HNF1A
hsa-miR-876-5p	JARID2, PAX6, SMAD2, APC, WNT5A, FZD6, RAF1, ACVR1, ACVR2B, AXIN2, FGF2
hsa-miR-877-3p	FZD7, KAT6A, APC, PIK3R5, SMARCAD1, WNT4, SMAD5, FZD1, KLF4
hsa-miR-885-3p	WNT10B, IGF1R, AKT2
hsa-miR-888-3p	SMARCAD1, FZD3
hsa-miR-892b	APC, IGF1R, FZD4
hsa-miR-936	GSK3B, PAX6, ACVR2B, LIFR, FGF2, AKT3
hsa-miR-1255b-5p	APC
hsa-miR-1284	NODAL, ID4, PCGF5, RIF1, SKIL, ACVR1C, IGF1, SOX2
hsa-miR-1911-5p	APC
hsa-miR-2052	FZD7, OTX1, SMAD2, NRAS, SMAD9, WNT5A, BMPR1B, SMARCAD1, WNT2B, INHBA, ZFHX3, FZD3, ACVR1, SMAD5, PIK3R1, ACVR1C, IGF1, PIK3CA, IL6ST
hsa-miR-2115-3p	WNT7A, INHBC, SMAD2, FZD6, SMARCAD1, ID4, FZD3, FGF2, IGF1
hsa-miR-2355-5p	PAX6, HOXB1, SMAD3, WNT2B, ZFHX3, PIK3CD, FGFR2
hsa-miR-3115	ZIC3
hsa-miR-3120-3p	JARID2, STAT3, KAT6A, NRAS, INHBB, FZD3, ACVR2B, PIK3R3, JAK2, CTNNB1, LIFR, SKIL, ACVR2A, PIK3CA, FGFR1, BMPR2
hsa-miR-3122	SMAD2, SMAD9
hsa-miR-3125	GSK3B, KAT6A, APC, KRAS, LIF, SKIL, IGF1, WNT8B
hsa-miR-3132	PAX6, IL6ST
hsa-miR-3134	MEIS1
hsa-miR-3139	BMPR2
hsa-miR-3140-3p	JARID2, PAX6, SMAD2, APC, SMARCAD1, WNT2B, PCGF3
hsa-miR-3146	SMAD9
hsa-miR-3151-5p	INHBC, POU5F1B, APC2, WNT7B
hsa-miR-3155a	ACVR1B, WNT2B, PIK3CD, HNF1A, MEIS1
hsa-miR-3156-5p	BMI1, KAT6A, REST, PIK3R2, MAPK14, IGF1, WNT9B
hsa-miR-3158-3p	PAX6, APC, SMAD4
hsa-miR-3166	PIK3R5, FZD4, MEIS1, PIK3R2
hsa-miR-3167	PAX6, SMAD2, INHBB, APC, REST, WNT5A, RAF1, ACVR1, AXIN2, BMPR2
hsa-miR-3168	KAT6A, INHBA, ACVR2B, ACVR1C, BMPR1A, NEUROG1
hsa-miR-3174	GSK3B, KAT6A
hsa-miR-3182	PAX6, FZD6, SMARCAD1, WNT2B, INHBA, HNF1A, BMPR2
hsa-miR-3199	BMI1, PCGF6, SMAD2, SMARCAD1, ZFHX3, KRAS, FGF2, AKT3, FGFR2
hsa-miR-3606-5p	ID4, POU5F1, FGF2, PIK3CA, ISL1, MAPK1
hsa-miR-3611	FZD6, BMPR1A, PCGF3
hsa-miR-3612	APC, WNT2B, JAK3
hsa-miR-3618	FZD5, ID2, FZD3, PCGF5, AKT3, MEIS1
hsa-miR-3622a-5p	FZD1
hsa-miR-3649	FGFR1
hsa-miR-3652	PIK3R5
hsa-miR-3660	RAF1, ACVR2A, MAPK1, BMPR2
hsa-miR-3667-3p	APC, WNT2B, ZIC3, ACVR1C, HRAS, ID3
hsa-miR-3668	OTX1, SMAD2, REST, ZFHX3, KRAS, SMAD5, MEIS1
hsa-miR-3670	NRAS, FZD4, MEIS1
hsa-miR-3672	FZD5, FZD3, PIK3CG, ACVR2A, BMPR2
hsa-miR-3681-5p	PIK3CB, AXIN2, FGF2
hsa-miR-3908	BMI1, SMAD2, WNT2B, PIK3R3, SMAD4
hsa-miR-3913-5p	SMAD2, SMAD9, APC, CTNNB1, FGF2, MYF5
hsa-miR-3914	WNT2B, AKT3, MAPK1
hsa-miR-3925-5p	WNT16, KAT6A, APC, IGF1R, ID4, FZD3, PIK3R3, FZD1, ACVR1C, FGFR2, BMPR2
hsa-miR-4253	WNT4, FZD4, ZIC3
hsa-miR-4254	APC, WNT4, FZD4
hsa-miR-4260	FZD6, RAF1
hsa-miR-4263	JARID2, PAX6, PIK3CB, BMPR1B, FZD3, PCGF5, ACVR1C, BMPR1A, PIK3CA, IL6ST
hsa-miR-4267	PIK3R5, RIF1, ESRRB, MAPK3, WNT7B, BMPR2
hsa-miR-4275	BMI1, PCGF6, SMAD2, SMARCAD1, ZFHX3, KRAS, FGF2, AKT3, FGFR2
hsa-miR-4280	AKT3
hsa-miR-4288	GSK3B, APC, REST, WNT2B, WNT4, SMAD4, ID1
hsa-miR-4290	MYF5
hsa-miR-4293	RAF1, BMPR1A
hsa-miR-4299	PIK3R3, FZD10
hsa-miR-4303	PAX6, ACVR2B
hsa-miR-4311	DVL3, WNT16, OTX1, KAT6A, TBX3, ACVR2B, FZD10, CTNNB1, ACVR1C, IGF1, FGFR2, BMPR2
hsa-miR-4323	GSK3B, ID1, JAK3, MAP2K1
hsa-miR-4324	ZIC3
hsa-miR-4326	SMAD2, BMPR1B, ACVR1, ACVR2B, PCGF5
hsa-miR-4330	WNT2B, MAPK1, BMP4

## Sheet: Hippo Signaling Pathway
miRNA name	Target genes
hsa-miR-25-3p	YWHAH, FZD10, TEAD1, SMAD7, LATS2, BMPR2
hsa-miR-26a-5p	GSK3B, SMAD2, YWHAE, WNT5A, BMPR1B, MOB1B, PPP2R2B, DLG4, LEF1, SMAD1, CTGF
hsa-miR-30c-5p	SMAD2, APC, PPP2R2B, FZD3, YWHAZ, PPP2R1B
hsa-miR-93-5p	CCND2, PPP2R2A
hsa-miR-101-3p	GSK3B, TGFBR1, SMAD2, BMPR1B, PPP1CC, MPP5, FZD4, PPP2R2A, SAV1, FBXW11
hsa-miR-106b-5p	FZD7, PPP2CA, TCF7L1, FZD3, FZD4, CCND1, SMAD4, TP73, PPP2R2A, FRMD6, SAV1, STK3, BMP2, MOB1A, TGFBR2, BMPR2
hsa-miR-149-5p	FZD5, BTRC, APC, TP53BP2, YWHAZ, TGFB2, BBC3
hsa-miR-182-5p	YWHAE, APC, TCF7L2, BMPR1B, YWHAG, BMP5, SNAI2, WNT2B, BIRC5, MOB1B, FZD3, CTNNA3, SMAD7, FBXW11
hsa-miR-200b-3p	WNT16, SMAD2, PPP2R2C, YWHAG, YWHAB, YWHAQ, TP73, FRMD6, CTNNA3, LATS1, FBXW11, PPP2R1B, PARD6B
hsa-miR-323b-3p	CCND2
hsa-miR-339-5p	BMPR1B, GLI2, MOB1B, LIMD1
hsa-miR-466	GSK3B, TGFBR1, SMAD2, YWHAE, WNT2B, YWHAB, CRB1, YWHAQ, TGFB2, DLG2, SMAD7
hsa-miR-508-5p	DLG1, AMOT
hsa-miR-509-3-5p	SMAD2, YWHAG, FZD6, WNT3, YWHAB, FBXW11
hsa-miR-509-5p	SMAD2, YWHAG, FZD6, WNT3, FBXW11
hsa-miR-514b-5p	BMPR1A
hsa-miR-517a-3p	WNT4
hsa-miR-520c-3p	SMAD2, FZD3, TP73, PPP2R2A, FRMD6, SAV1, LEF1, LATS2, TGFBR2, BMPR2
hsa-miR-548aa	TGFBR1, PARD6G, SMAD2, YWHAE, PRKCI, TCF7L2, WNT5A, DLG1, YWHAG, CCND2, BIRC5, MOB1B, WNT3, PPP2R2B, WWTR1, FZD3, LLGL2, PPP2R1A, YWHAZ, BMPR1A, CTNNA3, DLG2, PARD3, PPP2R1B, PPP1CB
hsa-miR-548x-3p	FZD7, GSK3B, TGFBR1, PARD6G, YAP1, SMAD2, BTRC, PRKCI, TCF7L2, WNT5A, BMPR1B, YWHAG, PPP1CC, CCND2, TCF7L1, SNAI2, BIRC5, MOB1B, WNT3, CRB1, PPP2R2B, WWTR1, FZD3, LIMD1, MPP5, LLGL2, CCND1, SMAD4, CTNNB1, AXIN2, TP73, PPP2R2A, MYC, DLG3, SAV1, TEAD1, YWHAZ, GDF6, FZD1, TGFB2, BMPR1A, CTNNA3, DLG2, LEF1, PARD3, SMAD7, MOB1A, LATS1, SOX2, BMP7, LATS2, PPP2R1B, PARD6B, BMPR2, CTGF, PPP1CB
hsa-miR-551b-5p	YAP1, SMAD2, SNAI2, FZD3, SMAD4, PPP2R2A, DLG2, PARD6B, BMPR2
hsa-miR-582-3p	GSK3B, YAP1, PPP2CA, YWHAQ, YWHAZ, BMPR2, PPP1CB
hsa-miR-640	AREG, BMPR2
hsa-miR-761	GSK3B, APC, WNT3, LLGL2, CTNNB1, PPP2R1A, SAV1, PPP2CB, LATS1
hsa-miR-876-5p	SMAD2, APC, WNT5A, FZD6, MOB1B, AXIN2, PPP1CB
hsa-miR-877-3p	FZD7, APC, TCF7L2, CCND2, WNT4, CCND1, FZD1, LEF1
hsa-miR-885-3p	WNT10B, TCF7
hsa-miR-888-3p	FZD3, PPP2R2A, TEAD1, PARD6B
hsa-miR-892b	APC, FZD4, YWHAZ
hsa-miR-936	GSK3B, ACTG1, FBXW11
hsa-miR-1255b-5p	APC, CRB1, PPP2R1B
hsa-miR-1284	SNAI2, WWC1, AMOT, DLG2, SOX2
hsa-miR-1911-5p	APC
hsa-miR-2052	FZD7, SMAD2, WNT5A, BMPR1B, TCF7L1, WNT2B, FZD3, GDF6, TGFB2, MOB1A, CTGF
hsa-miR-2114-3p	BMP6
hsa-miR-2115-3p	WNT7A, SMAD2, FZD6, MOB1B, CRB1, FZD3, NKD1, CTGF
hsa-miR-2355-5p	YWHAH, NF2, SMAD3, WNT2B, CDH1, FGF1
hsa-miR-3115	PPP1CC, YWHAQ
hsa-miR-3120-3p	YWHAE, TCF7L2, BIRC5, FZD3, CTNNB1, TGFB2, LATS1, BMPR2
hsa-miR-3122	SMAD2, YWHAB, YWHAQ, YWHAZ
hsa-miR-3125	GSK3B, APC, WTIP, WNT8B
hsa-miR-3132	BMP8B, DLG3
hsa-miR-3139	APC, CTNNA3
hsa-miR-3140-3p	SMAD2, APC, TCF7L2, WNT2B, FRMD6, CTNNA3
hsa-miR-3146	PPP2R2A
hsa-miR-3151-5p	TEAD3, APC2, WNT7B
hsa-miR-3155a	PRKCI, WNT2B, TP53BP2, FGF1
hsa-miR-3156-5p	CCND2, WWTR1, PPP2R2A, TEAD1, WNT9B
hsa-miR-3158-3p	APC, NF2, SMAD4, CTNNA1, PPP2R1B
hsa-miR-3166	PPP2CA, FZD4
hsa-miR-3167	SMAD2, APC, WNT5A, MOB1B, AXIN2, BMPR2
hsa-miR-3168	MOB1B, BMPR1A
hsa-miR-3174	GSK3B
hsa-miR-3177-3p	TP73
hsa-miR-3182	CCND2, FZD6, WNT2B, CTNNA1, DLG3, FRMD6, STK3, RASSF1, FBXW11, BMPR2
hsa-miR-3200-3p	YWHAH
hsa-miR-3606-5p	TEAD1, CTNNA3, PARD6B, PPP1CB
hsa-miR-3611	FZD6, TEAD1, BMPR1A
hsa-miR-3612	APC, WNT2B, FBXW11, PPP2R1B
hsa-miR-3618	FZD5, ID2, FZD3, TEAD1
hsa-miR-3622a-5p	FZD1
hsa-miR-3652	GLI2, BBC3, LATS1, PPP1CB
hsa-miR-3660	LATS2, BMPR2
hsa-miR-3667-3p	APC, WNT2B, FGF1
hsa-miR-3668	SMAD2, YWHAQ, FRMD6, YWHAZ, LATS2
hsa-miR-3670	FZD4
hsa-miR-3672	FZD5, FZD3, BMPR2
hsa-miR-3681-5p	AXIN2, NKD1
hsa-miR-3908	TGFBR1, SMAD2, PPP1CC, WNT2B, SMAD4, DLG2
hsa-miR-3913-5p	SMAD2, APC, CRB1, YWHAQ, CTNNB1, YWHAZ
hsa-miR-3914	DLG1, WNT2B, MOB1B, TP53BP2, LIMD1, YWHAQ, TEAD1, YWHAZ
hsa-miR-3925-5p	WNT16, BTRC, APC, FZD3, AFP, TEAD1, FZD1, PPP2R1B, BMPR2
hsa-miR-4253	WNT4, FZD4
hsa-miR-4254	APC, WNT4, FZD4
hsa-miR-4260	FZD6, ITGB2
hsa-miR-4263	PRKCI, PPP2CA, BMPR1B, CCND2, WWTR1, FZD3, PPP2R2A, BMPR1A, FGF1, LATS2, PPP2R1B
hsa-miR-4267	PPP1CA, YWHAH, WNT7B, BMPR2
hsa-miR-4275	SMAD2, TGFB2
hsa-miR-4280	YWHAZ
hsa-miR-4288	GSK3B, TGFBR1, BTRC, APC, PRKCI, WNT2B, WNT4, CSNK1D, SMAD4, ID1, BMP7, AJUBA
hsa-miR-4293	BMPR1A
hsa-miR-4299	GLI2, WWC1, FZD10
hsa-miR-4303	RASSF1
hsa-miR-4311	DVL3, WNT16, YWHAH, YAP1, AMOT, WWTR1, AFP, FZD10, CTNNB1, TEAD1, CTNNA3, SERPINE1, BMPR2
hsa-miR-4323	GSK3B, ID1, WTIP
hsa-miR-4324	LIMD1, BBC3, LATS2
hsa-miR-4326	TGFBR1, SMAD2, BMPR1B, FBXW11
hsa-miR-4330	WNT2B, BMP4

## Sheet: Estrogen Signaling
miRNAs name	Target genes
hsa-miR-25-3p	PIK3CB, ADCY3, CREB1, PIK3R3, ITPR1, GNAQ, PIK3CA
hsa-miR-26a-5p	ESR1, ATF2, PRKCD, CREB1, PLCB1, HSPA8, SHC4
hsa-miR-30c-5p	KRAS, PIK3CD, SOS1, KCNJ6, GNAQ, GNAI2, KCNJ3
hsa-miR-93-5p	GABBR2, MMP2, SOS1, HSPA8
hsa-miR-101-3p	FOS, CREB1, PLCB1, PRKX, KCNJ6, GNAQ, AKT3
hsa-miR-106b-5p	ESR1, CREB5, GABBR2, SOS1, KCNJ6, HSPA8, SHC4, MAPK1
hsa-miR-149-5p	ADCY1, PIK3R5
hsa-miR-182-5p	HBEGF, ADCY2, CREB1, ITPR1, KCNJ6, SHC4, GNAQ, CREB3L2, PIK3CA, CREB3L1, GRB2, KCNJ5, PLCB4, PRKACB, ADCY6
hsa-miR-200b-3p	EGFR, GNAI3, JUN, SOS1, KCNJ6, SHC4, GNAQ, AKT3, PIK3CA
hsa-miR-323b-3p	CALM1
hsa-miR-339-5p	SHC1, PIK3CB, SOS1, KCNJ5
hsa-miR-466	ATF2, PIK3CB, CREB1, PIK3R1, SOS1, GRB2, PLCB4
hsa-miR-508-5p	RAF1
hsa-miR-509-3-5p	ATF2, SOS1, PIK3CA, MAPK1
hsa-miR-509-5p	ATF2, SOS1, PIK3CA
hsa-miR-514b-5p	CALM1
hsa-miR-520c-3p	ESR1, ATF6B, CREB5, CREB1, SOS1, KCNJ6, SHC4, PIK3CA, MAPK1
hsa-miR-548aa	NRAS, GNAS, CREB5, KRAS, PLCB1, AKT1, PIK3CA, MAPK1, ADCY6
hsa-miR-548x-3p	ESR1, FOS, HBEGF, SOS2, ATF2, ADCY7, NRAS, CALM1, GNAS, PIK3CB, CREB5, EGFR, GNAI3, KRAS, SHC3, CREB1, GABBR2, PLCB1, PIK3R3, AKT1, FKBP5, PIK3R1, SOS1, KCNJ6, SP1, GNAQ, AKT3, CREB3L2, PIK3CA, GRB2, KCNJ3, GNAI1, PRKACB
hsa-miR-551b-5p	CREB1, FKBP5, KCNJ6, GNAQ, PIK3CA, ITPR2, KCNJ3
hsa-miR-582-3p	CREB5
hsa-miR-761	ESR1, ADCY5, PIK3CB, NOS3, HSP90B1, MAPK1, ADCY4
hsa-miR-876-5p	RAF1, PLCB1, KCNJ6, SHC4, PLCB4
hsa-miR-877-3p	PIK3R5, EGFR, GABBR2, KCNJ6
hsa-miR-885-3p	AKT2
hsa-miR-892b	ITPR1, SP1, PRKACB
hsa-miR-936	AKT3
hsa-miR-1284	PRKX, SHC4
hsa-miR-1911-5p	CALM2
hsa-miR-2052	NRAS, OPRM1, CALM1, CREB1, FKBP5, PIK3R1, KCNJ6, GNAQ, PIK3CA, ITPR2, KCNJ5, PLCB4
hsa-miR-2115-3p	CREB5, FKBP5, HSP90B1
hsa-miR-2355-5p	PIK3CD, CREB3L2, KCNJ9, KCNJ3
hsa-miR-3115	GNAQ
hsa-miR-3120-3p	NRAS, EGFR, PIK3R3, GRM1, FKBP5, ITPR1, PIK3CA
hsa-miR-3122	CALM3
hsa-miR-3125	PRKCD, KRAS, PRKACA, KCNJ6, GNAQ
hsa-miR-3132	ITPR2
hsa-miR-3139	ADCY2, PIK3CB, KCNJ6
hsa-miR-3140-3p	SOS2, EGFR
hsa-miR-3146	ATF2, KCNJ6
hsa-miR-3151-5p	SRC
hsa-miR-3155a	CREB3L3, ESR2, PIK3CD, GRM1
hsa-miR-3156-5p	ATF2, PIK3R2, ADCY3, CREB1, SOS1, KCNJ6, GNAQ
hsa-miR-3158-3p	CALM2
hsa-miR-3166	PIK3R5, PIK3R2
hsa-miR-3167	RAF1, SHC4, GNAI1
hsa-miR-3168	KCNJ6
hsa-miR-3174	ADCY1
hsa-miR-3182	GNAS, ITPR2
hsa-miR-3200-3p	KCNJ6
hsa-miR-3606-5p	KCNJ6, PIK3CA, MAPK1
hsa-miR-3611	GABBR2
hsa-miR-3612	SHC1, ADCY6
hsa-miR-3616-3p	CALM3, SHC1, KCNJ6
hsa-miR-3618	AKT3
hsa-miR-3622a-5p	ESR1, ADCY2, CREB5
hsa-miR-3650	CREB3, GNAQ
hsa-miR-3652	PIK3R5
hsa-miR-3660	RAF1, MAPK1
hsa-miR-3667-3p	ADCY2, PRKX, KCNJ6, HRAS
hsa-miR-3668	ADCY3, KRAS, ITPR2
hsa-miR-3670	NRAS, ADCY3
hsa-miR-3672	PIK3CG, KCNJ6
hsa-miR-3908	PIK3R3
hsa-miR-3913-5p	ESR1, CREB5, KCNJ6
hsa-miR-3914	KCNJ6, AKT3, MAPK1
hsa-miR-3925-5p	ESR1, CALM3, CREB5, HSP90AA1, EGFR, PIK3R3, KCNJ6, SP1, CREB3L2, PRKACB
hsa-miR-4254	HBEGF, ADCY1, CREB3L2
hsa-miR-4255	KCNJ3
hsa-miR-4260	RAF1
hsa-miR-4263	ATF2, PIK3CB, CREB5, SOS1, KCNJ6, PIK3CA, GNAI1
hsa-miR-4267	FOS, PIK3R5, MAPK3, PLCB2, ADCY6
hsa-miR-4275	ADCY1, KRAS, AKT3
hsa-miR-4280	ATF2, KCNJ6, AKT3
hsa-miR-4288	CREB3L3, CREB5, ITPR2
hsa-miR-4290	ADCY6
hsa-miR-4293	RAF1
hsa-miR-4296	SOS1
hsa-miR-4299	ADCY1, CREB5, PIK3R3, KCNJ6, CREB3L2
hsa-miR-4303	FKBP5, GNAQ
hsa-miR-4311	GABBR1, HSPA2, FOS, CREB5, EGFR, GNAI3, SOS1, KCNJ6, GNAQ, CREB3L2
hsa-miR-4323	GABBR1, SRC, MAP2K1
hsa-miR-4326	ADCY1
hsa-miR-4330	MAPK1
hsa-miR-3681-5p	PIK3CB

## Sheet: Adherens Junction
miRNA name	Target genes
hsa-miR-25-3p	WASL, NLK
hsa-miR-26a-5p	SMAD2, NLK, SSX2IP, EP300, LEF1, CREBBP
hsa-miR-30c-5p	CSNK2A2, SMAD2, IGF1R, SNAI1, FYN, ACTN1, SSX2IP, PVRL3
hsa-miR-93-5p	YES1
hsa-miR-101-3p	TGFBR1, SMAD2, TJP1, MLLT4, NLK, RAC1, SSX2IP
hsa-miR-106b-5p	TCF7L1, WASF3, SMAD4, FER, SSX2IP, YES1, MAPK1, TGFBR2
hsa-miR-182-5p	CSNK2A2, MET, WASL, CTNND1, TCF7L2, SNAI2, IGF1R, WASF2, RAC1, EP300, CTNNA3, YES1
hsa-miR-200b-3p	SMAD2, LMO7, EGFR, WASF3, PVRL4, EP300, CTNNA3
hsa-miR-323b-3p	RHOA, SORBS1, CSNK2A1
hsa-miR-339-5p	SORBS1
hsa-miR-466	TGFBR1, SMAD2, MLLT4
hsa-miR-505-3p	CSNK2A2
hsa-miR-508-5p	NLK
hsa-miR-509-3-5p	SMAD2, BAIAP2, LMO7, IGF1R, SORBS1, MAPK1
hsa-miR-509-5p	SMAD2, BAIAP2, LMO7, IGF1R, SORBS1
hsa-miR-514b-5p	ACTB
hsa-miR-520c-3p	SMAD2, SSX2IP, LEF1, MAPK1, TGFBR2
hsa-miR-548aa	TGFBR1, MET, SMAD2, TCF7L2, IGF1R, RHOA, WASF3, CSNK2B, FER, CSNK2A1, INSR, CTNNA3, PARD3, YES1, MAPK1, MAP3K7, CREBBP
hsa-miR-548x-3p	ACTN2, CSNK2A2, TGFBR1, ERBB2, MET, WASF1, WASL, SMAD2, TCF7L2, TCF7L1, IQGAP1, SNAI2, IGF1R, EGFR, WASF3, TJP1, SORBS1, FYN, MLLT4, NLK, SMAD4, CTNNB1, PVRL4, FER, CSNK2A1, FARP2, RAC1, INSR, SSX2IP, CTNNA3, LEF1, PARD3, PVRL3, YES1, PTPRB, MAP3K7, CREBBP
hsa-miR-551b-5p	WASF1, CTNND1, SMAD2, SNAI2, PTPRM, SMAD4, EP300
hsa-miR-582-3p	RHOA, FER, CREBBP
hsa-miR-761	ERBB2, CTNNB1, FGFR1, MAPK1, PVRL1
hsa-miR-876-5p	SMAD2, WASF3, FER
hsa-miR-877-3p	TCF7L2, LMO7, EGFR, MLLT4, LEF1, CREBBP
hsa-miR-885-3p	CTNND1, IGF1R, TCF7
hsa-miR-888-3p	IQGAP1, SSX2IP
hsa-miR-892b	IGF1R
hsa-miR-936	ACTG1, MLLT4
hsa-miR-1284	MET, SNAI2, SORBS1, NLK, FARP2, SSX2IP, EP300, CREBBP
hsa-miR-2052	MET, SMAD2, TCF7L1, FER, INSR, MAP3K7
hsa-miR-2115-3p	MET, SMAD2, LMO7, INSR
hsa-miR-2355-5p	CSNK2A2, SMAD3, CDH1
hsa-miR-3120-3p	CSNK2A2, WASL, TCF7L2, EGFR, WASF3, SORBS1, NLK, CTNNB1, FARP2, FGFR1
hsa-miR-3122	CTNND1, SMAD2
hsa-miR-3125	WASF2, RAC1, SSX2IP
hsa-miR-3132	CSNK2A1
hsa-miR-3139	CTNNA3
hsa-miR-3140-3p	CSNK2A2, SMAD2, TCF7L2, EGFR, SSX2IP, CTNNA3, MAP3K7
hsa-miR-3146	WASL
hsa-miR-3151-5p	SNAI1, SRC, ACTN4
hsa-miR-3156-5p	RAC1
hsa-miR-3158-3p	SMAD4, CTNNA1
hsa-miR-3167	SMAD2, FYN, FER
hsa-miR-3182	CTNNA1, CSNK2A1, SSX2IP
hsa-miR-3606-5p	CTNNA3, MAPK1
hsa-miR-3612	WASF2, FARP2, RAC1
hsa-miR-3616-3p	PTPRF
hsa-miR-3622a-5p	WASF2
hsa-miR-3649	FGFR1
hsa-miR-3652	ERBB2, PVRL1
hsa-miR-3660	MAPK1
hsa-miR-3667-3p	MLLT4, WASF2, CSNK2A1
hsa-miR-3668	WASL, SMAD2, FER, PTPRB
hsa-miR-3670	CSNK2A2
hsa-miR-3908	TGFBR1, SMAD2, SMAD4
hsa-miR-3913-5p	SMAD2, VCL, CTNNB1, WASF2
hsa-miR-3914	MAPK1
hsa-miR-3925-5p	IGF1R, EGFR, MLLT4, FARP2
hsa-miR-4253	ERBB2, PTPRF, PTPRB
hsa-miR-4254	PVRL1
hsa-miR-4255	WASL
hsa-miR-4260	PVRL1
hsa-miR-4267	ACTN2, BAIAP2, PVRL4, MAPK3
hsa-miR-4275	ACTN2, SMAD2, FER, CSNK2A1
hsa-miR-4288	TGFBR1, SORBS1, SMAD4
hsa-miR-4296	PVRL1
hsa-miR-4303	FARP2
hsa-miR-4311	LMO7, EGFR, CTNNB1, SSX2IP, CTNNA3
hsa-miR-4323	SRC
hsa-miR-4326	TGFBR1, SMAD2, MAP3K7
hsa-miR-4330	INSR, MAPK1
