# Supplementary material for: Mutant p53 Gain-of-Function Induces Migration and Invasion through Overexpression of miR-182-5p in Cancer Cells
Source: Cells. 2023 Oct 23;12(20):2506. doi: 10.3390/cells12202506 (PMC10605582; doi:10.3390/cells12202506)
Supplement: Supplementary file 1 [file cells-12-02506-s001.zip › TABLE S7 p53R175H.xlsx]

## Sheet: Adherens Junction
miRNA name	Target genes
hsa-miR-25-3p	ACTB, TGFBR1, CTNND1, SMAD2, ACTG1, TJP1, FYN, NLK, CDH1, CTNNB1, PTPRJ, EP300, CREBBP
hsa-miR-26a-5p	CTNND1, LMO7, IQGAP1, PTPN1, IGF1R, SNAI1, CDH1, FER, RAC1, EP300, TGFBR2
hsa-miR-30c-5p	CSNK2A2, WASL, SMAD2, PTPN1, IGF1R, SNAI1, NLK, RAC1, PVRL3, YES1, MAP3K7, TGFBR2
hsa-miR-93-5p	ACTB, SMAD2, TCF7L1, IGF1R, VCL, WASF3, NLK, SMAD4, CTNNA1, WASF2, FARP2, RAC1, SSX2IP, MAPK1, TGFBR2
hsa-miR-101-3p	SMAD2, PVRL2, PTPN1, IGF1R, VCL, RHOA, TJP1, FYN, PTPRJ, RAC1, SSX2IP, ACTN4, EP300, MAPK1, MAP3K7, TGFBR2, PVRL1
hsa-miR-106b-5p	TGFBR1, CTNND1, TCF7L1, IQGAP1, IGF1R, VCL, WASF3, NLK, SMAD4, CSNK2A1, FARP2, SSX2IP, EP300, MAPK1, TGFBR2
hsa-miR-149-5p	SMAD2, PVRL4, WASF2, TCF7
hsa-miR-182-5p	MET, WASF1, WASL, PVRL2, IQGAP1, PTPN1, IGF1R, VCL, WASF3, TJP1, FYN, SMAD4, CTNNB1, CTNNA1, WASF2, CSNK2A1, RAC1, CDC42, SSX2IP, EP300, CREBBP, PVRL1
hsa-miR-200b-3p	SMAD2, TCF7L2, TCF7L1, LMO7, RHOA, NLK, PVRL4, CTNNA1, YES1, FGFR1
hsa-miR-339-5p	IGF1R, EP300
hsa-miR-423-3p	ACTB, TCF7L2, CTNNB1
hsa-miR-431-3p	CDC42
hsa-miR-505-3p	IGF1R, PTPRJ, RAC1
hsa-miR-509-3-5p	EP300
hsa-miR-509-5p	EP300
hsa-miR-548x-3p	ACTN4
hsa-miR-551b-5p	MAP3K7, TGFBR2
hsa-miR-582-3p	ACTG1, CDC42, RAC3
hsa-miR-876-5p	CSNK2A2, PTPRJ, LEF1, PVRL3, TCF7, TGFBR2
hsa-miR-877-3p	ERBB2, SMAD2, MLLT4, CTNNB1, RAC1, EP300, MAPK1, CREBBP
hsa-miR-885-3p	IQGAP1
hsa-miR-888-3p	ERBB2
hsa-miR-2355-5p	ACTG1, SMAD3, MLLT4, CSNK2A1, PTPRJ, SRC, RAC3, MAPK1
hsa-miR-3140-3p	SSX2IP
hsa-miR-3158-3p	ERBB2, IGF1R, PTPRF, CTNNB1, MAPK3
hsa-miR-3199	ACTB, ACTG1
hsa-miR-3200-3p	TGFBR1, IGF1R
hsa-miR-3611	ACTB, MET
hsa-miR-3681-5p	CTNNB1
hsa-miR-4254	WASF3, MLLT4
hsa-miR-4326	ACTG1, FYN, MLLT4
hsa-miR-508-5p	MAP3K7, TGFBR2

## Sheet: Cell Cycle
miRNA name	Target genes
hsa-miR-25-3p	GSK3B, RBL2, PCNA, YWHAH, CDK4, SMAD2, YWHAG, CCND2, BUB1, DBF4, CDKN1B, STAG2, STAG1, WEE1, CDK6, CHEK1, MCM2, CCND1, CCNE2, E2F3, MYC, CDC23, EP300, CDC27, CDKN1A, ANAPC13, CREBBP, RAD21, MDM2, ATR
hsa-miR-26a-5p	CDC6, GSK3B, CCNB1, YWHAE, MCM6, YWHAG, CCND2, WEE1, CDK6, SKP1, CHEK1, CDKN1C, E2F3, PKMYT1, MYC, RB1, YWHAZ, HDAC2, CDC23, ANAPC5, EP300, CCNE1, CDC27, CDKN1A, PRKDC, ORC6, RAD21, MDM2, ABL1
hsa-miR-30c-5p	PCNA, CCNB1, SMAD2, CCNA2, ORC2, YWHAG, SMC3, STAG2, CDK1, CDK6, YWHAQ, CCND1, CCNE2, E2F3, MYC, YWHAZ, ANAPC7, CDC27, E2F4, MDM2
hsa-miR-93-5p	CDC6, GSK3B, RBL2, CDKN2C, E2F1, SMC1A, CCNB1, CDK4, SMAD2, CCND2, CDKN1B, CUL1, YWHAB, WEE1, TP53, CCND1, SMAD4, PKMYT1, ANAPC11, MYC, RB1, YWHAZ, CDKN1A, PRKDC, MDM2, MCM3
hsa-miR-101-3p	GSK3B, RBL2, SMAD2, YWHAG, CCND2, SMC3, FZR1, STAG2, WEE1, CDK1, CDK6, BUB3, CHEK1, ATM, CCND1, SKP2, CDC14B, HDAC2, MAD2L1, EP300, CDKN1A
hsa-miR-106b-5p	CDC6, RBL2, CDKN2C, PCNA, E2F1, SMC1A, CCNB1, CCNA2, CCND2, MCM4, CUL1, WEE1, CHEK1, MCM2, CCND1, SMAD4, E2F3, PKMYT1, ANAPC11, MYC, RBL1, RB1, YWHAZ, EP300, CDKN1A, PRKDC, RAD21, MDM2, MCM3, CDC25A
hsa-miR-149-5p	SMC1A, CCNB1, SMAD2, YWHAE, CCND2, CUL1, WEE1, E2F3, PRKDC
hsa-miR-182-5p	GSK3B, CDK7, E2F1, CDK4, YWHAE, YWHAG, CCND2, MCM4, CDKN1B, MCM5, CDK1, GADD45A, ANAPC1, CDK6, MCM7, SKP1, TP53, CCND1, SMAD4, SKP2, PKMYT1, RB1, YWHAZ, TFDP1, EP300, CCNE1, CDC27, CDKN1A, CHEK2, PLK1, CREBBP, MCM3, TFDP2
hsa-miR-200b-3p	SMC1A, SMAD2, YWHAG, CDK2, CDKN1B, WEE1, SKP1, CCND1, CCNE2, SKP2, E2F3, CCNE1, RAD21
hsa-miR-339-5p	GSK3B, WEE1, SKP2, EP300, MDM2
hsa-miR-423-3p	CDK4, CDKN2A, YWHAQ, MYC, HDAC2, MDM2
hsa-miR-431-3p	YWHAB, MCM2, E2F5, MDM2
hsa-miR-505-3p	CHEK1, MDM2
hsa-miR-508-5p	STAG1
hsa-miR-509-3-5p	EP300
hsa-miR-509-5p	EP300
hsa-miR-520c-3p	CCND2
hsa-miR-548aa	E2F1
hsa-miR-548x-3p	YWHAE
hsa-miR-582-3p	GSK3B, CCNB1, YWHAG, CCND2, STAG2, GADD45A, CDK6, BUB3, E2F3, MYC
hsa-miR-876-5p	GSK3B, CCND2, MCM7, YWHAQ, PTTG1, CCND1, PRKDC, MDM2
hsa-miR-877-3p	GSK3B, SMAD2, CDC25B, MCM4, WEE1, CCNE2, EP300, CREBBP, MDM2
hsa-miR-885-3p	YWHAE
hsa-miR-888-3p	YWHAG, ATM, MCM2, CCND1
hsa-miR-1911-5p	CCND2
hsa-miR-2355-5p	CDK2, CCND2, SMAD3, CDK6, MCM7, PKMYT1, CDKN1A
hsa-miR-3140-3p	CDK6
hsa-miR-3158-3p	E2F1, ORC4, HDAC2, PRKDC, RAD21, MCM3
hsa-miR-3174	YWHAH
hsa-miR-3199	CDK4, CDKN1A, PRKDC, MDM2
hsa-miR-3200-3p	ESPL1, WEE1, TGFB1
hsa-miR-3611	RBL2
hsa-miR-3913-5p	CDK4, CCND2, RB1
hsa-miR-4326	CCNA2, MCM6, CDKN1B, ANAPC7, CDKN1A, MDM2

## Sheet: Focal Adhesion
miRNA name	Target genes
hsa-miR-25-3p	BRAF, ACTB, GSK3B, LAMB1, CRKL, ITGA8, PIK3CB, PIP5K1C, CCND2, ACTG1, ROCK2, ITGA5, FYN, ITGAV, ITGA11, PPP1R12A, CCND1, CTNNB1, SOS1, PPP1R12C, COL1A2, ITGA6, TLN1, COL4A1, PPP1CB
hsa-miR-26a-5p	GSK3B, CAPN2, CRK, ITGA8, PPP1CC, CCND2, ROCK2, IGF1R, PAK3, PAK1, ARHGAP35, PTK2, MAPK9, JUN, PIK3R3, COL4A2, MAPK8, DIAPH1, SOS1, RAC1, COL1A2, LAMC1, PDGFC, VASP, FN1, HGF, ITGA6, PTEN, PPP1CB, ITGB3
hsa-miR-30c-5p	MYL12B, PPP1CC, LAMA1, IGF1R, ITGAV, JUN, CCND1, MAPK8, VEGFC, PIK3R1, RAC1, LAMC1, PIK3CA, FN1, BIRC3, VAV3, VEGFA, PDGFRB, XIAP, PPP1CB, BIRC2
hsa-miR-93-5p	BRAF, ACTB, GSK3B, ITGB8, LAMA3, RAPGEF1, CRK, PAK2, CAV1, PPP1CC, CCND2, ROCK2, IGF1R, VCL, PPP1R12B, CAV2, ARHGAP35, PPP1R12A, MAPK9, JUN, PIK3R3, CCND1, COL4A2, MAPK8, PARVA, DIAPH1, PDGFB, PIK3R1, RAC1, LAMC1, AKT3, PDPK1, VEGFA, MAPK1, TLN1, GRB2, RAP1B, ARHGAP5
hsa-miR-101-3p	GSK3B, ITGB8, CRK, THBS1, PIP5K1C, PAK2, PPP1CC, CCND2, IGF1R, VCL, RHOA, FYN, JUN, CCND1, PARVA, DIAPH1, RAC1, ACTN4, AKT3, MAPK1, COL5A2, ARHGAP5, PPP1CB
hsa-miR-106b-5p	BRAF, ITGB8, LAMA3, RAPGEF1, CRK, PAK2, CAV1, CCND2, ROCK2, IGF1R, VCL, PPP1R12B, ARHGAP35, PTK2, PPP1R12A, MAPK9, CCND1, COL4A2, MAPK8, AKT1, PIK3R1, SOS1, LAMC1, VASP, PDPK1, VEGFA, PTEN, MAPK1, KDR, RAP1B, ARHGAP5, XIAP
hsa-miR-149-5p	ITGB1, CCND2, DIAPH1, VEGFC, FLNA, TLN1, COL5A2
hsa-miR-182-5p	GSK3B, MET, ITGB1, ITGB8, SHC1, THBS1, PIK3CB, PAK2, CCND2, ROCK2, LAMA1, BCL2, IGF1R, ZYX, VCL, COL3A1, FYN, PPP1R12A, CCND1, CTNNB1, MAPK8, AKT1, DIAPH1, PIK3R1, SOS1, RAC1, CDC42, LAMC1, AKT3, PDPK1, VAV3, TLN1, ARHGAP5, ELK1
hsa-miR-200b-3p	CRKL, CRK, SHC1, PAK2, BCL2, RHOA, PTK2, ITGAV, JUN, CCND1, FLT1, BIRC3, VEGFA, KDR, RAP1B, XIAP, PPP1CB
hsa-miR-339-5p	GSK3B, PPP1CC, IGF1R, SOS1, PPP1R12C, VEGFA
hsa-miR-423-3p	PPP1CA, ACTB, ITGB1, RAF1, COL6A1, AKT2, ARHGAP35, CTNNB1, MYL9, VEGFA
hsa-miR-431-3p	RAPGEF1, THBS2, COL6A2, CDC42, COL1A2, PPP1CB
hsa-miR-505-3p	CRK, THBS1, LAMA1, IGF1R, PARVB, RAC1, AKT3, TNC
hsa-miR-509-3-5p	THBS2
hsa-miR-509-5p	THBS2, TLN1
hsa-miR-520c-3p	CCND2, MAPK9
hsa-miR-548x-3p	ACTN4
hsa-miR-551b-5p	ROCK2, PPP1CB
hsa-miR-582-3p	GSK3B, PRKCA, ITGB1, CAV1, PPP1CC, CCND2, ACTG1, ITGAV, MAPK9, FLNB, CDC42, RAC3, PTEN, PPP1CB
hsa-miR-876-5p	BRAF, GSK3B, CCND2, ARHGAP35, CCND1, BIRC3, BIRC2
hsa-miR-877-3p	GSK3B, CAPN2, ERBB2, LAMB1, RAPGEF1, PAK2, ARHGAP35, PPP1R12A, CTNNB1, FLNA, SOS1, RAC1, VAV3, MAPK1
hsa-miR-885-3p	CRKL
hsa-miR-888-3p	ERBB2, CCND1
hsa-miR-936	CAV2
hsa-miR-1911-5p	CCND2, RELN
hsa-miR-2355-5p	CAPN2, SHC1, PPP1CC, CCND2, ACTG1, COL3A1, AKT1, DIAPH1, SRC, HRAS, AKT3, TNC, RAC3, LAMC2, MAPK1
hsa-miR-3140-3p	CRK, PPP1CC, BIRC3
hsa-miR-3158-3p	ERBB2, IGF1R, CTNNB1, MAPK3
hsa-miR-3174	CRKL
hsa-miR-3199	ACTB, ACTG1, PPP1R12C
hsa-miR-3200-3p	LAMB2, ITGB1, CRKL, THBS2, COL27A1, IGF1R, COL6A3, COMP, ITGA6
hsa-miR-3611	ACTB, MET, RAPGEF1
hsa-miR-3681-5p	CTNNB1
hsa-miR-3913-5p	CRK, CCND2, PIK3R1, TNC, XIAP
hsa-miR-4254	THBS2, COL1A1
hsa-miR-4326	PIK3CB, ACTG1, FYN, PPP1R12A, FLNA, LAMC1

## Sheet: FOXO Signaling Pathway
miRNA name	Target genes
hsa-miR-25-3p	IRS2, BRAF, RBL2, TGFBR1, SMAD2, NRAS, PIK3CB, SETD7, KLF2, CCND2, CDKN1B, KRAS, NLK, CCND1, IRS4, SOS1, BCL6, EP300, CDKN1A, SGK3, CREBBP, SGK1, MDM2, BCL2L11
hsa-miR-26a-5p	STAT3, CCNB1, NRAS, STK4, MAPK14, CCND2, IGF1R, ARAF, MAPK9, PIK3R3, MAPK8, PRKAG1, SOS1, IRS1, PRKAA1, BCL6, PRKAB2, EP300, HOMER1, CDKN1A, PTEN, TGFBR2, MDM2
hsa-miR-30c-5p	IRS2, CCNB1, SMAD2, SETD7, IGF1R, G6PC3, NLK, CCND1, MAPK8, PIK3R1, BCL6, PRKAG2, PIK3CA, ATG12, SGK3, TGFBR2, MDM2
hsa-miR-93-5p	BRAF, RBL2, STAT3, CCNB1, SMAD2, NRAS, PRKAA2, SETD7, CCND2, STK11, CDKN1B, IGF1R, MAPK13, NLK, MAPK9, PIK3R3, CCND1, SMAD4, MAPK8, PIK3R1, BCL6, PRKAB2, AKT3, SOD2, USP7, CDKN1A, PDPK1, FOXO1, MAPK1, GRB2, CCNG2, TGFBR2, MDM2, BCL2L11
hsa-miR-101-3p	RBL2, SMAD2, NRAS, SETD7, MAPK14, CCND2, IGF1R, ATM, CCND1, SKP2, EP300, AKT3, USP7, CDKN1A, MAPK1, TGFBR2, BCL2L11
hsa-miR-106b-5p	IRS2, BRAF, RBL2, STAT3, TGFBR1, CCNB1, NRAS, CCND2, STK11, IGF1R, NLK, MAPK9, CCND1, SMAD4, S1PR1, MAPK8, AKT1, PIK3R1, SOS1, IRS1, PRKAA1, PRKAB2, EP300, SOD2, CDKN1A, PDPK1, PTEN, MAPK1, CCNG2, TGFBR2, MDM2, BCL2L11
hsa-miR-149-5p	CCNB1, SMAD2, MAPK14, CCND2, IRS4, BCL6, CSNK1E, IL6
hsa-miR-182-5p	STAT3, NRAS, PRKAA2, SIRT1, PIK3CB, CCND2, CAT, CDKN1B, IGF1R, GADD45A, CCND1, SMAD4, SKP2, MAPK8, AKT1, IRS4, PLK2, PIK3R1, SOS1, IRS1, PRKAA1, CSNK1E, EP300, AKT3, HOMER1, FOXO3, CDKN1A, PDPK1, PLK1, SGK3, FOXO1, PLK4, CREBBP, BCL2L11
hsa-miR-200b-3p	SMAD2, BNIP3, SIRT1, SETD7, CDK2, CDKN1B, KRAS, NLK, CCND1, SKP2, PLK2, ATG12, BCL2L11
hsa-miR-339-5p	IGF1R, SKP2, SOS1, PRKAA1, EP300, MDM2, BCL2L11
hsa-miR-423-3p	IRS2, RAF1, GABARAP, AKT2, CSNK1E, MDM2
hsa-miR-431-3p	MDM2
hsa-miR-505-3p	MAPK14, IGF1R, PRKAA1, AKT3, SGK1, MDM2
hsa-miR-508-5p	TGFBR2
hsa-miR-509-3-5p	MAP2K2, EP300, SOD2
hsa-miR-509-5p	MAP2K2, EP300, SOD2
hsa-miR-520c-3p	FBXO25, CCND2, MAPK9, G6PC2
hsa-miR-551b-5p	KRAS, SOD2
hsa-miR-582-3p	CCNB1, CCND2, GADD45A, MAPK9, MAPK12, PTEN, FOXO1
hsa-miR-876-5p	BRAF, BNIP3, PRKAA2, CCND2, CCND1, BCL6, FOXO1, TGFBR2, MDM2, BCL2L11
hsa-miR-877-3p	SMAD2, STK4, SOS1, EP300, USP7, MAPK1, CREBBP, MDM2
hsa-miR-885-3p	CSNK1E
hsa-miR-888-3p	GABARAP, ATM, CCND1
hsa-miR-936	STK4, PLK2
hsa-miR-1911-5p	CCND2
hsa-miR-2355-5p	SIRT1, CDK2, CCND2, SMAD3, AKT1, IRS4, HRAS, AKT3, SOD2, CDKN1A, MAPK1
hsa-miR-3115	IRS4
hsa-miR-3158-3p	IGF1R, MAPK3, USP7
hsa-miR-3199	CDKN1A, MDM2
hsa-miR-3200-3p	TGFBR1, IGF1R, TGFB1
hsa-miR-3611	RBL2
hsa-miR-3913-5p	CCND2, PIK3R1
hsa-miR-4326	PIK3CB, CDKN1B, PRKAA1, SOD2, CDKN1A, MDM2

## Sheet: Pathways in cancer
miRNA name	Target genes
hsa-miR-25-3p	BRAF, GSK3B, TGFBR1, PTGER4, CDK4, LAMB1, SMAD2, NRAS, CRKL, RUNX1, PIK3CB, CTBP1, GNA13, ROCK2, FZD6, CDKN1B, GNAI3, APPL1, KRAS, CDK6, FADD, ITGAV, FH, CDH1, CCND1, CTNNB1, LPAR1, CCNE2, AXIN2, E2F3, MYC, SOS1, EP300, GNAQ, CDKN1A, SLC2A1, ITGA6, CREBBP, FGF7, TRAF3, MDM2, COL4A1
hsa-miR-26a-5p	FOS, GSK3B, DVL3, STAT3, GNG11, NRAS, STK4, BID, CRK, WNT5A, CTBP1, ARHGEF12, ROCK2, GNG12, FZD6, AXIN1, IGF1R, GNB1, APPL1, CDK6, FZD3, EPAS1, ARAF, PTK2, PLCB1, CDH1, MAPK9, CASP3, JUN, PIK3R3, MSH6, COL4A2, E2F3, MAPK8, MYC, PRKACA, PTGS2, RB1, SOS1, FGF9, HSP90B1, HDAC2, RAC1, LAMC1, EP300, WNT3A, CCNE1, FN1, CDKN1A, CKS2, HGF, ITGA6, PTEN, TGFBR2, JAK1, MDM2, ABL1, CCDC6, NCOA4
hsa-miR-30c-5p	SMAD2, PTCH1, CUL2, GNA13, HSP90AA1, BDKRB2, GNG12, LAMA1, BRCA2, IGF1R, GNB1, WNT5B, APPL1, CDK6, FZD3, EPAS1, ITGAV, CASP3, JUN, CCND1, CCNE2, E2F3, MAPK8, MYC, MSH2, VEGFC, PIK3R1, RAC1, BMP2, FAS, LAMC1, PPARG, GNAQ, GNAI2, PIK3CA, FN1, BIRC3, RASGRP3, VEGFA, ADCY9, TGFBR2, TFG, JAK1, MDM2, CCDC6, PDGFRB, XIAP, BIRC2, NCOA4, RASSF5
hsa-miR-93-5p	BRAF, GSK3B, DVL3, STAT3, E2F1, GNA12, CDK4, LAMA3, CXCL8, SMAD2, NRAS, CRK, RUNX1, TPR, WNT5A, CTBP1, GNA13, HSP90AA1, ROCK2, TCF7L1, GNG12, FZD6, CDKN1B, IGF1R, GNAI3, APPL1, FZD3, VHL, TP53, DAPK3, MAPK9, JUN, PIK3R3, CCND1, SMAD4, CTNNA1, COL4A2, HIF1A, MAPK8, F2R, MYC, DAPK1, PDGFB, EGLN3, PIK3R1, RB1, RAC1, BMP2, FGF5, LAMC1, CASP8, AKT3, PIAS2, CDKN1A, SUFU, VEGFA, FOXO1, MAPK1, GRB2, TGFB…
hsa-miR-101-3p	FOS, GSK3B, SMAD2, NRAS, CRK, RUNX1, GNA13, GNG12, FZD6, RALBP1, IGF1R, GNB1, RHOA, CDK6, VHL, FH, ARHGEF11, CASP3, JUN, CCND1, SKP2, CEBPA, HSP90AB1, GNG2, HDAC2, RAC1, FGF2, FAS, EP300, AKT3, CDKN1A, CKS2, MAPK1, FGF1, GNB4, TGFBR2, GNAI1
hsa-miR-106b-5p	BRAF, DVL3, STAT3, E2F1, TGFBR1, LAMA3, CXCL8, NRAS, CRK, RUNX1, TPR, CTBP1, GNA13, HSP90AA1, ROCK2, TCF7L1, GNG12, FZD6, IGF1R, GNAI3, APPL1, FZD3, VHL, EPAS1, PTK2, RUNX1T1, MAPK9, CCND1, SMAD4, MSH6, COL4A2, E2F3, MAPK8, AKT1, F2R, MYC, EDNRB, EGLN3, PIK3R1, RB1, SOS1, FGF2, FGF5, LAMC1, EP300, CASP8, CDKN1A, SUFU, VEGFA, PTEN, MAPK1, TGFBR2, PPARD, JAK1, MDM2, CCDC6, PRKACB, XIAP, RASSF5
hsa-miR-149-5p	ADCY1, ITGB1, SMAD2, BIRC5, AXIN1, MSH6, E2F3, VEGFC, TCF7, IL6, ADCY9
hsa-miR-182-5p	GSK3B, STAT3, E2F1, NFKB1, MET, ITGB1, CDK4, CBL, CXCR4, NRAS, APC, PIK3CB, MSH3, CUL2, GNA13, BAX, ROCK2, ETS1, FZD6, LAMA1, BCL2, CDKN1B, TRAF4, IGF1R, CDK6, STAT5B, FZD3, VHL, EPAS1, TP53, MITF, GNA11, FH, CCND1, SMAD4, CTNNB1, CTNNA1, SKP2, HIF1A, MAPK8, AKT1, CEBPA, GLI3, PTGS2, PIK3R1, RB1, SOS1, RAC1, FGF2, CDC42, RARA, BMP2, LAMC1, EP300, PPARG, BCL2L1, AKT3, PIAS2, CCNE1, GNAI2, RALGDS, …
hsa-miR-200b-3p	SMAD2, CBL, CRKL, APC, CRK, TCF7L2, CDK2, TCF7L1, BDKRB2, ETS1, FZD6, BCL2, CDKN1B, RALBP1, PLD1, RHOA, KRAS, PTK2, ITGAV, DCC, PLCG1, JUN, CCND1, CTNNA1, CCNE2, SKP2, E2F3, CEBPA, CCNE1, BIRC3, VEGFA, FGFR1, ADCY9, XIAP
hsa-miR-339-5p	GSK3B, TRAF4, WNT4, IGF1R, SKP2, TRAF2, SOS1, EP300, GNAI2, VEGFA, MDM2
hsa-miR-423-3p	FOS, ITGB1, CDK4, GNAS, RUNX1, MSH3, TPR, TCF7L2, RAF1, GNB1, CDKN2A, PML, AKT2, CTNNB1, MYC, HDAC2, FGFR2, VEGFA, MDM2
hsa-miR-431-3p	TPM3, GNB2, CDC42, RELA, MDM2
hsa-miR-505-3p	CRK, LAMA1, IGF1R, DAPK1, RAC1, AKT3, MDM2
hsa-miR-508-5p	WNT5A, TGFBR2
hsa-miR-509-5p	MAP2K2, ARNT2, EP300
hsa-miR-520c-3p	CXCL8, MAPK9
hsa-miR-548aa	E2F1
hsa-miR-548x-3p	MSH6
hsa-miR-551b-5p	ROCK2, KRAS, CDH1
hsa-miR-582-3p	GSK3B, PRKCA, ITGB1, FZD6, TRAF4, CDK6, ITGAV, MAPK9, E2F3, MYC, CDC42, RAC3, PTEN, FOXO1
hsa-miR-876-5p	BRAF, GSK3B, PTCH1, RALA, FZD6, TPM3, CCND1, LEF1, BIRC3, TCF7, FOXO1, TGFBR2, MDM2, BIRC2
hsa-miR-877-3p	GSK3B, ERBB2, LAMB1, SMAD2, STK4, GNA13, APPL1, CTNNB1, CCNE2, HSP90AB1, SOS1, RAC1, EP300, GNAI2, MAPK1, CREBBP, MDM2
hsa-miR-885-3p	CRKL, WNT5A, LPAR1, FGF5
hsa-miR-888-3p	ERBB2, CCND1, LPAR1
hsa-miR-936	STK4
hsa-miR-2355-5p	CDK2, SMAD3, CDK6, MSH6, AKT1, HSP90AB1, GNG2, HRAS, AKT3, CDKN1A, RAC3, LAMC2, MAPK1, ADCY9
hsa-miR-3140-3p	CRK, CDK6, FH, BIRC3
hsa-miR-3158-3p	E2F1, ERBB2, IGF1R, MMP2, CTNNB1, HSP90B1, HDAC2, MAPK3, SLC2A1, DVL2
hsa-miR-3174	ADCY7, CRKL, APC, HSP90AA1, FZD6, FADD, CASP3, FGF2, NCOA4
hsa-miR-3199	CDK4, FGFR3, CDKN1A, MDM2
hsa-miR-3200-3p	LAMB2, TGFBR1, ITGB1, CXCR4, CRKL, GNAS, FZD6, PLD1, IGF1R, TGFB1, TCEB1, CASP3, HSP90AB1, ITGA6
hsa-miR-3611	FGF12, MET, HSP90AA1, MSH2, PTGS2
hsa-miR-3681-5p	CTNNB1
hsa-miR-3913-5p	CDK4, CRK, FZD6, TRAF2, PIK3R1, RB1, XIAP
hsa-miR-4254	TPM3, EPAS1
hsa-miR-4326	GNAS, PIK3CB, TPR, CDKN1B, RUNX1T1, HSP90B1, LAMC1, CDKN1A, FGF1, MDM2
hsa-miR-509-3-5p	MAP2K2, ARNT2, EP300

## Sheet: Proteoglycans in cancer
miRNA name	Target genes
hsa-miR-25-3p	BRAF, ACTB, SMAD2, NRAS, PIK3CB, ACTG1, ROCK2, FZD6, ITGA5, KRAS, ANK2, ITGAV, PPP1R12A, CCND1, CTNNB1, MYC, ITPR1, SOS1, PPP1R12C, SDC2, CDKN1A, MDM2, CD44, PPP1CB
hsa-miR-26a-5p	ESR1, STAT3, EZR, NRAS, WNT5A, ARHGEF12, PPP1CC, MAPK14, ROCK2, FZD6, IQGAP1, IGF1R, FZD3, ARAF, PAK1, CTTN, PTK2, CASP3, PIK3R3, MYC, PRKACA, SOS1, PTPN11, DDX5, RAC1, GAB1, WNT3A, FN1, CDKN1A, HGF, MDM2, RPS6KB1, PPP1CB, ITGB3
hsa-miR-30c-5p	CAMK2D, EZR, SMAD2, PTCH1, PPP1CC, FRS2, IGF1R, WNT5B, FZD3, ITGAV, SLC9A1, CASP3, CCND1, MYC, TIMP3, PIK3R1, DDX5, RAC1, FAS, PIK3CA, FN1, VEGFA, MDM2, RPS6KB1, PPP1CB
hsa-miR-93-5p	BRAF, ACTB, STAT3, SMAD2, NRAS, CAV1, WNT5A, PPP1CC, ROCK2, FRS2, FZD6, IGF1R, PPP1R12B, CAV2, FZD3, MAPK13, TP53, PPP1R12A, DROSHA, PIK3R3, CCND1, HIF1A, MYC, PIK3R1, DDX5, RAC1, GAB1, AKT3, SDC2, CDKN1A, PDPK1, VEGFA, MAPK1, GRB2, MDM2, PRKACB
hsa-miR-101-3p	PDCD4, SMAD2, NRAS, THBS1, PPP1CC, MAPK14, FRS2, FZD6, IGF1R, RHOA, MSN, ANK3, SLC9A1, TFAP4, CASP3, CCND1, IGF2, TIMP3, RAC1, FGF2, FAS, GAB1, AKT3, SDC2, CDKN1A, MAPK1, CD44, PPP1CB
hsa-miR-106b-5p	BRAF, TLR2, STAT3, NRAS, CAV1, ROCK2, FRS2, FZD6, IQGAP1, IGF1R, PPP1R12B, FZD3, RRAS2, PTK2, PPP1R12A, CCND1, AKT1, MYC, PIK3R1, SOS1, DDX5, FGF2, GAB1, CDKN1A, PDPK1, VEGFA, MAPK1, KDR, MDM2, PRKACB
hsa-miR-149-5p	ITGB1, SMAD2, MAPK14, DROSHA, FLNA, RPS6KB1
hsa-miR-182-5p	ESR1, STAT3, MET, ITGB1, CBL, NRAS, THBS1, PIK3CB, ROCK2, FRS2, FZD6, RDX, IQGAP1, IGF1R, FZD3, MSN, RPS6KB2, TP53, CTTN, PPP1R12A, CCND1, CTNNB1, HIF1A, AKT1, EIF4B, PIK3R1, SOS1, RAC1, FGF2, CDC42, AKT3, CDKN1A, SDC4, PDPK1, ITPR3, ELK1, PRKACB
hsa-miR-200b-3p	PDCD4, SMAD2, CBL, FRS2, FZD6, RDX, RHOA, KRAS, PTK2, ITGAV, PLCG1, CCND1, EIF4B, ITPR1, GAB1, VMP1, VEGFA, FGFR1, KDR, PPP1CB
hsa-miR-339-5p	PDCD4, PPP1CC, WNT4, IGF1R, SOS1, DDX5, PPP1R12C, VEGFA, MDM2, RPS6KB1
hsa-miR-423-3p	PPP1CA, ACTB, ITGB1, RAF1, AKT2, CTNNB1, MYC, VEGFA, MDM2
hsa-miR-431-3p	CDC42, MDM2, PPP1CB
hsa-miR-505-3p	THBS1, MAPK14, IGF1R, RAC1, AKT3, MDM2
hsa-miR-508-5p	WNT5A
hsa-miR-509-3-5p	MAP2K2, DDX5
hsa-miR-509-5p	MAP2K2, DDX5
hsa-miR-551b-5p	ROCK2, KRAS, PPP1CB
hsa-miR-582-3p	PRKCA, ITGB1, EZR, CAV1, PPP1CC, ACTG1, FRS2, FZD6, ITGAV, MYC, FLNB, CDC42, MAPK12, PPP1CB
hsa-miR-876-5p	BRAF, SDC1, PTCH1, FZD6, CCND1, VMP1, MDM2, RPS6KB1
hsa-miR-877-3p	ERBB2, SMAD2, RPS6, PPP1R12A, CTNNB1, FLNA, SOS1, RAC1, MAPK1, MDM2
hsa-miR-885-3p	WNT5A, IQGAP1
hsa-miR-888-3p	ERBB2, CCND1
hsa-miR-936	CAV2, SDC4
hsa-miR-2355-5p	PPP1CC, ACTG1, TIAM1, NUDT16L1, AKT1, IGF2, DDX5, SRC, HRAS, AKT3, CDKN1A, VMP1, MAPK1
hsa-miR-3140-3p	PPP1CC
hsa-miR-3158-3p	ERBB2, IGF1R, MMP2, CTNNB1, IGF2, MAPK3
hsa-miR-3174	FZD6, CASP3, FGF2
hsa-miR-3199	ACTB, ACTG1, PPP1R12C, CDKN1A, MDM2
hsa-miR-3200-3p	ITGB1, FRS2, FZD6, IGF1R, TGFB1, RPS6KB2, CASP3, PTPN11
hsa-miR-3611	ACTB, MET, RDX, DDX5
hsa-miR-3681-5p	CTNNB1
hsa-miR-3913-5p	FZD6, RPS6, PIK3R1, DDX5
hsa-miR-4326	PDCD4, PIK3CB, ACTG1, PPP1R12A, FLNA, GAB1, CDKN1A, MDM2
