# Supplementary material for: Mutant p53 Gain-of-Function Induces Migration and Invasion through Overexpression of miR-182-5p in Cancer Cells
Source: Cells. 2023 Oct 23;12(20):2506. doi: 10.3390/cells12202506 (PMC10605582; doi:10.3390/cells12202506)
Supplement: Supplementary file 1 [file cells-12-02506-s001.zip › TABLE S9 p53R248Q.xlsx]

## Sheet: Adherens Junction
miRNAs name	Target genes
hsa-miR-16-1-3p	IGF1R, CREBBP
hsa-miR-23a-3p	MET, CTNND1, LMO7, IQGAP1, EGFR, TJP1, FYN, CDH1, SMAD4, CTNNB1, CTNNA1, WASF2, CSNK2A1, FARP2, PTPRJ, MAPK1, TGFBR2
hsa-miR-27b-5p	CSNK2A2, PTPRF
hsa-miR-147b	SNAI2, RHOA, CTNNA1, LEF1
hsa-miR-155-5p	MET, CTNND1, SMAD3, EGFR, TJP1, SMAD4, CTNNB1, CTNNA1, PTPRJ, SSX2IP
hsa-miR-181c-3p	VCL, PTPRF, INSR
hsa-miR-182-5p	MET, WASF1, WASL, PVRL2, IQGAP1, PTPN1, IGF1R, VCL, WASF3, TJP1, FYN, SMAD4, CTNNB1, CTNNA1, WASF2, CSNK2A1, RAC1, CDC42, SSX2IP, EP300, CREBBP, PVRL1
hsa-miR-199b-5p	WASL, ACTN1, FARP2, INSR
hsa-miR-200b-3p	SMAD2, TCF7L2, TCF7L1, LMO7, RHOA, NLK, PVRL4, CTNNA1, YES1, FGFR1
hsa-miR-320b	SMAD3, TJP1, CDH1, CTNNB1, RAC1, INSR, SSX2IP, MAPK1
hsa-miR-330-5p	MET, IGF1R, MAPK1
hsa-miR-331-3p	ACTB, TGFBR1, ERBB2, CTNND1, EGFR, MAPK1
hsa-miR-335-3p	SMAD3, IGF1R, VCL, ACTN4
hsa-miR-338-5p	TCF7L2, PTPN1, WASF2, INSR, CREBBP
hsa-miR-374c-5p	TGFBR1, MAPK1
hsa-miR-378b	CTNNA1
hsa-miR-431-3p	CDC42
hsa-miR-454-3p	MET, IGF1R, EGFR, SMAD4
hsa-miR-490-5p	IGF1R, SSX2IP, FGFR1
hsa-miR-508-5p	MAP3K7, TGFBR2
hsa-miR-509-5p	EP300
hsa-miR-520a-5p	TJP1, ACTN1
hsa-miR-548x-3p	ACTN4
hsa-miR-550a-3p	SORBS1, NLK, ACTN4
hsa-miR-582-3p	ACTG1, CDC42, RAC3
hsa-miR-604	ACTN1
hsa-miR-616-3p	ACTB, LMO7, MLLT4, CTNNA1
hsa-miR-617	ACTB, PTPRJ
hsa-miR-676-3p	CTNNA2
hsa-miR-876-5p	CSNK2A2, PTPRJ, LEF1, PVRL3, TCF7, TGFBR2
hsa-miR-877-3p	ERBB2, SMAD2, MLLT4, CTNNB1, RAC1, EP300, MAPK1, CREBBP
hsa-miR-885-3p	IQGAP1
hsa-miR-888-3p	ERBB2
hsa-miR-924	WASF2
hsa-miR-1226-3p	WASL, RHOA, TJP1, MLLT4, PARD3
hsa-miR-1260b	CTNND1, PTPRF, SMAD4, CTNNB1, CSNK2A1, EP300
hsa-miR-1914-3p	ACTB, PTPRF, PVRL3, PVRL1
hsa-miR-2110	IGF1R, EP300, YES1, MAP3K7, CREBBP
hsa-miR-2355-5p	ACTG1, SMAD3, MLLT4, CSNK2A1, PTPRJ, SRC, RAC3, MAPK1
hsa-miR-3065-5p	INSR
hsa-miR-3127-5p	ACTB, ACTG1
hsa-miR-3140-3p	SSX2IP
hsa-miR-3158-3p	ERBB2, IGF1R, PTPRF, CTNNB1, MAPK3
hsa-miR-3176	ACTG1
hsa-miR-3199	ACTB, ACTG1
hsa-miR-3200-3p	TGFBR1, IGF1R
hsa-miR-3611	ACTB, MET
hsa-miR-3661	ACTB, BAIAP2, MLLT4, EP300
hsa-miR-3681-5p	CTNNB1
hsa-miR-3685	ACTG1, SSX2IP, TGFBR2
hsa-miR-3687	ACTB
hsa-miR-3691-5p	EP300
hsa-miR-4254	WASF3, MLLT4
hsa-miR-4265	PVRL1
hsa-miR-4326	ACTG1, FYN, MLLT4
hsa-miR-101-3p	SMAD2, PVRL2, PTPN1, IGF1R, VCL, RHOA, TJP1, FYN, PTPRJ, RAC1, SSX2IP, ACTN4, EP300, MAPK1, MAP3K7, TGFBR2, PVRL1

## Sheet: Adhesion Focal
miRNAs name	Target genes
hsa-miR-16-1-3p	CRKL, PPP1CC, CCND2, IGF1R, MAPK8, PIK3CA, HGF, ARHGAP5
hsa-miR-23a-3p	TLN2, PRKCA, MET, ITGB1, FLNC, THBS1, PIK3CB, MYL12B, PPP1CC, PXN, EGFR, FYN, COL6A1, ARHGAP35, PTK2, ITGAV, PPP1R12A, MAPK9, PIK3R3, CCND1, CTNNB1, COL4A2, PIK3R1, PAK6, PRKCB, LAMC1, PDPK1, ITGA6, PTEN, MAPK1, KDR, MYL12A, COL4A1, PPP1CB
hsa-miR-27b-5p	ITGB1, PIP5K1C, COL6A1, JUN, CCND1, COL6A3
hsa-miR-147b	RHOA
hsa-miR-155-5p	GSK3B, MET, ITGB1, SHC1, THBS1, PAK2, PPP1CC, PAK7, ITGB4, BCL2, EGFR, ITGB5, VAV2, CCND1, CTNNB1, COL4A2, FLNB, FLT1, FLNA, PIK3R1, COL1A2, AKT3, BIRC3, RAP1B, MYLK, XIAP, PPP1CB
hsa-miR-181c-3p	VCL, TNC
hsa-miR-182-5p	GSK3B, MET, ITGB1, ITGB8, SHC1, THBS1, PIK3CB, PAK2, CCND2, ROCK2, LAMA1, BCL2, IGF1R, ZYX, VCL, COL3A1, FYN, PPP1R12A, CCND1, CTNNB1, MAPK8, AKT1, DIAPH1, PIK3R1, SOS1, RAC1, CDC42, LAMC1, AKT3, PDPK1, VAV3, TLN1, ARHGAP5, ELK1
hsa-miR-199b-5p	LAMB2, PRKCA, THBS1, CCND2, COL6A1, JUN, COL5A1, ACTN1, FN1, LAMC2
hsa-miR-200b-3p	CRKL, CRK, SHC1, PAK2, BCL2, RHOA, PTK2, ITGAV, JUN, CCND1, FLT1, BIRC3, VEGFA, KDR, RAP1B, XIAP, PPP1CB
hsa-miR-200c-5p	TNC
hsa-miR-320b	THBS1, CCND2, ITGB5, ITGAV, JUN, PIK3R3, CTNNB1, DIAPH1, RAC1, AKT3, PTEN, MAPK1, XIAP
hsa-miR-330-5p	MET, MYLPF, ITGA5, IGF1R, CCND1, DIAPH1, MYL9, ITGA2, PPP1R12C, LAMC1, TNC, MAPK1, TLN1, COL4A1
hsa-miR-331-3p	LAMB2, ACTB, GSK3B, ERBB2, PPP1CC, RAP1A, ITGA5, EGFR, VAV2, COL6A1, AKT2, AKT1, COL6A2, PPP1R12C, COL1A2, TNC, MAPK1, COL5A2, COL4A1
hsa-miR-335-3p	GSK3B, ITGB1, THBS1, THBS2, ROCK2, RAF1, IGF1R, VCL, COL3A1, COL1A2, ACTN4, XIAP
hsa-miR-338-5p	SOS2, CAV1, ITGAV, COL5A1, PIK3R1, PPP1CB
hsa-miR-374c-5p	PRKCA, COL4A5, PIK3R5, CCND2, TNC, MAPK1, GRB2
hsa-miR-378b	ITGB1, ROCK2
hsa-miR-431-3p	RAPGEF1, THBS2, COL6A2, CDC42, COL1A2, PPP1CB
hsa-miR-454-3p	MET, ITGB8, PIK3CB, PIK3R2, IGF1R, EGFR, CAV2, LAMC1
hsa-miR-490-5p	GSK3B, MYL12B, IGF1R
hsa-miR-509-5p	THBS2, TLN1
hsa-miR-520a-5p	CCND2, ITGA3, ACTN1, PIK3R1, ILK
hsa-miR-520c-3p	CCND2, MAPK9
hsa-miR-548x-3p	ACTN4
hsa-miR-550a-3p	GSK3B, THBS1, COL27A1, RAF1, PIK3R3, ITGA2, ACTN4, VAV3
hsa-miR-582-3p	GSK3B, PRKCA, ITGB1, CAV1, PPP1CC, CCND2, ACTG1, ITGAV, MAPK9, FLNB, CDC42, RAC3, PTEN, PPP1CB
hsa-miR-604	ACTN1, COL5A2
hsa-miR-616-3p	ACTB
hsa-miR-617	ACTB
hsa-miR-676-3p	SHC2, TNC
hsa-miR-876-5p	BRAF, GSK3B, CCND2, ARHGAP35, CCND1, BIRC3, BIRC2
hsa-miR-877-3p	GSK3B, CAPN2, ERBB2, LAMB1, RAPGEF1, PAK2, ARHGAP35, PPP1R12A, CTNNB1, FLNA, SOS1, RAC1, VAV3, MAPK1
hsa-miR-885-3p	CRKL
hsa-miR-888-3p	ERBB2, CCND1
hsa-miR-924	COL3A1
hsa-miR-1226-3p	CCND2, PXN, RAF1, RHOA, DIAPH1, TNC
hsa-miR-1260b	CRKL, PPP1CC, CCND2, CTNNB1, ARHGAP5
hsa-miR-1914-3p	ACTB, CCND2, VAV2, CHAD, COL4A2, DIAPH1, PPP1R12C, GRB2
hsa-miR-2110	GSK3B, IGF1R, TNC
hsa-miR-2355-5p	CAPN2, SHC1, PPP1CC, CCND2, ACTG1, COL3A1, AKT1, DIAPH1, SRC, HRAS, AKT3, TNC, RAC3, LAMC2, MAPK1
hsa-miR-3065-5p	PIK3CB, CCND2, PPP1R12A, FLNB, MYL12A, XIAP, COL4A1
hsa-miR-3127-5p	ACTB, COL4A5, ACTG1, PPP1R12B, AKT1, TNC
hsa-miR-3140-3p	CRK, PPP1CC, BIRC3
hsa-miR-3143	CCND2
hsa-miR-3158-3p	ERBB2, IGF1R, CTNNB1, MAPK3
hsa-miR-3173-3p	CCND2, VASP
hsa-miR-3174	CRKL
hsa-miR-3176	ACTG1, AKT1, PPP1R12C
hsa-miR-3199	ACTB, ACTG1, PPP1R12C
hsa-miR-3200-3p	LAMB2, ITGB1, CRKL, THBS2, COL27A1, IGF1R, COL6A3, COMP, ITGA6
hsa-miR-3605-3p	PRKCA, ARHGAP35
hsa-miR-3611	ACTB, MET, RAPGEF1
hsa-miR-3661	BRAF, ACTB, CCND2, TNC
hsa-miR-3681-5p	CTNNB1
hsa-miR-3682-3p	BCL2
hsa-miR-3685	BRAF, GSK3B, CRKL, PIK3CB, PPP1CC, ACTG1, COL4A6
hsa-miR-3691-5p	CCND2, PXN
hsa-miR-3913-5p	CRK, CCND2, PIK3R1, TNC, XIAP
hsa-miR-4254	THBS2, COL1A1
hsa-miR-4265	PTK2, LAMC3
hsa-miR-4326	PIK3CB, ACTG1, FYN, PPP1R12A, FLNA, LAMC1
hsa-miR-3687	ACTB
hsa-miR-101-3p	GSK3B, ITGB8, CRK, THBS1, PIP5K1C, PAK2, PPP1CC, CCND2, IGF1R, VCL, RHOA, FYN, JUN, CCND1, PARVA, DIAPH1, RAC1, ACTN4, AKT3, MAPK1, COL5A2, ARHGAP5, PPP1CB

## Sheet: AMPK Signaling Pathway
miRNAs name	Target genes
hsa-miR-16-1-3p	PRKAA2, IGF1R, CREB1, PIK3CA
hsa-miR-23a-3p	FASN, TSC1, PFKP, PRKAA2, PIK3CB, PCK2, ADIPOR2, PIK3R3, CCND1, PIK3R1, PRKAA1, ELAVL1, FOXO3, PDPK1, ULK1, RAB14, RPS6KB1
hsa-miR-27b-5p	CREB5, CCND1, TBC1D1, PPP2R2A, IRS4, PPP2R1A, PRKAB2, RAB11B, PPP2R1B
hsa-miR-155-5p	IRS2, PFKP, CD36, PCK2, RAB2A, CPT1A, EEF2, CCND1, PPP2R2A, PIK3R1, PPP2CB, AKT3, SCD, FOXO3, LEPR, FOXO1, RAB10, RAB14, CAB39L
hsa-miR-181c-3p	CCNA2, IRS4, INSR, FOXO1
hsa-miR-182-5p	FASN, ADIPOR1, TSC1, PPP2R5E, PRKAA2, SIRT1, PIK3CB, PPP2CA, CREB5, IGF1R, RPS6KB2, CREB1, CRTC2, EEF2, TSC2, CCND1, AKT1, PPP2R2A, IRS4, PIK3R1, IRS1, PRKAA1, PPARG, AKT3, CREB3L2, SCD, FOXO3, PDPK1, FOXO1, RAB14, PFKFB3, ACACA
hsa-miR-199b-5p	RHEB, IRS4, INSR
hsa-miR-200b-3p	TSC1, PPP2R5E, SIRT1, PPP2CA, CCND1, SCD, CAB39, PPP2R1B, RAB14
hsa-miR-320b	CCNA2, SIRT1, PPP2CA, PIK3R3, INSR, AKT3, ULK1, RAB14
hsa-miR-330-5p	FASN, EEF2K, IGF1R, CCND1, PPP2R1A, ELAVL1
hsa-miR-331-3p	PRKAA2, AKT2, AKT1, RPTOR, PPP2R1A, PFKM, SCD, ULK1, RAB14, RPS6KB1
hsa-miR-335-3p	IRS2, IGF1R, PRKAA1, LEPR
hsa-miR-338-5p	PPP2R5A, PIK3R1, INSR, CREB3L1, ULK1
hsa-miR-374c-5p	PFKP, PIK3R5
hsa-miR-431-3p	RAB10
hsa-miR-454-3p	TSC1, PIK3CB, CREB5, PIK3R2, IGF1R, PRKAA1, RAB10, RAB14, PFKFB3
hsa-miR-490-5p	FASN, IGF1R, G6PC3, EEF2, ULK1
hsa-miR-508-5p	MAP3K7
hsa-miR-520a-5p	MLYCD, PIK3R1
hsa-miR-520c-3p	EEF2, G6PC2, PPARGC1A
hsa-miR-550a-3p	PPP2CA, PIK3R3, CAB39
hsa-miR-582-3p	EEF2, CREB3L2, FOXO1
hsa-miR-604	FASN
hsa-miR-616-3p	PFKFB3
hsa-miR-676-3p	AKT1S1, EEF2, FOXO3
hsa-miR-876-5p	PRKAA2, CCND1, CREB3L2, FOXO1, RAB10, RPS6KB1
hsa-miR-877-3p	PPP2R5E, RAB2A, CREB3L4, AKT1S1, ACACA
hsa-miR-888-3p	CCND1
hsa-miR-1226-3p	FASN, EEF2, TSC2, IRS4, CREB3L2, SCD, ULK1, ACACA
hsa-miR-1260b	PFKP, AKT1S1, PPP2R2A
hsa-miR-1914-3p	SCD
hsa-miR-2110	FASN, IGF1R, EEF2, IRS4, MAP3K7, PFKFB3
hsa-miR-2355-5p	HMGCR, SIRT1, AKT1S1, AKT1, IRS4, AKT3, CREB3L2, RAB10
hsa-miR-3065-5p	PIK3CB, INSR
hsa-miR-3127-5p	IRS2, FASN, CRTC2, AKT1
hsa-miR-3140-3p	HMGCR, CAMKK2, PPP2R1B
hsa-miR-3158-3p	IGF1R
hsa-miR-3173-3p	ADIPOR2, RAB14
hsa-miR-3174	SCD5, RAB2A
hsa-miR-3176	IRS2, FASN, PFKP, EEF2, AKT1, IRS4
hsa-miR-3199	FASN, SCD
hsa-miR-3200-3p	IGF1R, RHEB, CAMKK2, RPS6KB2
hsa-miR-3605-3p	AKT1S1
hsa-miR-3661	ULK1
hsa-miR-3685	PRKAA2, PIK3CB
hsa-miR-3687	EEF2, IRS4
hsa-miR-3913-5p	PIK3R1
hsa-miR-4254	ADIPOR1
hsa-miR-4265	SCD, PFKFB2
hsa-miR-4326	ADIPOR1, CCNA2, PIK3CB, PRKAA1, SCD, LEPR, PFKL
hsa-miR-101-3p	FASN, PPP2R3A, PPP2R5D, IGF1R, ADIPOR2, PPP2R5A, EEF2, CCND1, AKT3, MAP3K7, RAB14
hsa-miR-617	PPP2R2A, PRKAA1
hsa-miR-3143	PRKAB2

## Sheet: Cell Cycle
miRNAs name	Target genes
hsa-miR-16-1-3p	RBL2, CCND2, SMC3, CDKN1B, WEE1, CREBBP, MDM2
hsa-miR-23a-3p	SMC1A, CCNB1, YWHAE, YWHAG, MCM4, SMC3, CUL1, WEE1, CDK6, MCM7, YWHAQ, CCND1, SMAD4, E2F3, MYC, RB1, CDC23, RAD21, MDM2, ABL1, MCM3, ATR, CDC25A
hsa-miR-27b-5p	CCND1, E2F3, MCM3
hsa-miR-147b	WEE1, MDM2
hsa-miR-155-5p	GSK3B, CDK4, E2F2, YWHAE, CDK2, SMAD3, STAG2, WEE1, CDKN2A, CCND1, SMAD4, E2F3, YWHAZ, CDKN1A, PRKDC, PLK1, MDM2
hsa-miR-181c-3p	CDK7, YWHAH, CCNA2, YWHAG, MYC, MAD1L1, MDM2
hsa-miR-182-5p	GSK3B, CDK7, E2F1, CDK4, YWHAE, YWHAG, CCND2, MCM4, CDKN1B, MCM5, CDK1, GADD45A, ANAPC1, CDK6, MCM7, SKP1, TP53, CCND1, SMAD4, SKP2, PKMYT1, RB1, YWHAZ, TFDP1, EP300, CCNE1, CDC27, CDKN1A, CHEK2, PLK1, CREBBP, MCM3, TFDP2
hsa-miR-199b-5p	CCND2, STAG2, MYC, ANAPC7, PRKDC
hsa-miR-200b-3p	SMC1A, SMAD2, YWHAG, CDK2, CDKN1B, WEE1, SKP1, CCND1, CCNE2, SKP2, E2F3, CCNE1, RAD21
hsa-miR-320b	CCNA2, YWHAG, CCND2, SMAD3, WEE1, CDK6, ATM, E2F3, RAD21
hsa-miR-330-5p	E2F1, CDC25B, MCM6, BUB1, YWHAQ, CCND1, CCNE2, MYC, CDC25A
hsa-miR-331-3p	GSK3B, YWHAG, SMC3, CDK6
hsa-miR-335-3p	GSK3B, YWHAH, SMAD3, CDKN1B, CDK6, YWHAQ, PRKDC
hsa-miR-338-5p	SMC1A, CDKN1B, YWHAB, SKP1, CDC27, RBX1, PRKDC, CREBBP, RAD21, MDM2, CDC25A
hsa-miR-374c-5p	YWHAH, CDC14A, CCND2, WEE1, CHEK1
hsa-miR-378b	RBX1
hsa-miR-431-3p	YWHAB, MCM2, E2F5, MDM2
hsa-miR-454-3p	E2F1, CCNB1, MCM7, SMAD4, CDC7, BUB1B, CDKN1A
hsa-miR-490-5p	GSK3B, YWHAG, WEE1, YWHAZ, MCM3
hsa-miR-508-5p	STAG1
hsa-miR-509-5p	EP300
hsa-miR-520a-5p	YWHAH, CDK4, CCND2
hsa-miR-520c-3p	CCND2
hsa-miR-548x-3p	YWHAE
hsa-miR-550a-3p	GSK3B, STAG2, ANAPC10, ANAPC7, MDM2
hsa-miR-582-3p	GSK3B, CCNB1, YWHAG, CCND2, STAG2, GADD45A, CDK6, BUB3, E2F3, MYC
hsa-miR-616-3p	WEE1, MDM2
hsa-miR-676-3p	E2F2, ORC3, ANAPC4, YWHAZ, CDC27, PRKDC
hsa-miR-876-5p	GSK3B, CCND2, MCM7, YWHAQ, PTTG1, CCND1, PRKDC, MDM2
hsa-miR-877-3p	GSK3B, SMAD2, CDC25B, MCM4, WEE1, CCNE2, EP300, CREBBP, MDM2
hsa-miR-885-3p	YWHAE
hsa-miR-888-3p	YWHAG, ATM, MCM2, CCND1
hsa-miR-924	YWHAQ
hsa-miR-1226-3p	E2F1, CCNB1, CDC25B, CCND2, CDKN1B, WEE1, CHEK1, YWHAZ, ABL1
hsa-miR-1260b	CCND2, SMAD4, EP300, MDM2, CDC25A
hsa-miR-1914-3p	YWHAE, CCND2, MYC, YWHAZ, CDKN1A, ABL1
hsa-miR-2110	GSK3B, MCM5, EP300, CDKN1A, CREBBP
hsa-miR-2355-5p	CDK2, CCND2, SMAD3, CDK6, MCM7, PKMYT1, CDKN1A
hsa-miR-3065-5p	CCND2, CDKN1B, WEE1, E2F5, ANAPC13
hsa-miR-3127-5p	E2F4, MCM3
hsa-miR-3140-3p	CDK6
hsa-miR-3143	CCND2
hsa-miR-3158-3p	E2F1, ORC4, HDAC2, PRKDC, RAD21, MCM3
hsa-miR-3173-3p	CCND2, E2F4
hsa-miR-3174	YWHAH
hsa-miR-3176	SMC3, CDK6
hsa-miR-3199	CDK4, CDKN1A, PRKDC, MDM2
hsa-miR-3200-3p	ESPL1, WEE1, TGFB1
hsa-miR-3605-3p	MYC
hsa-miR-3611	RBL2
hsa-miR-3661	CCND2, PKMYT1, EP300, MCM3, CDC25A
hsa-miR-3685	GSK3B, CDK6, RAD21, MDM2, CDC25A
hsa-miR-3691-5p	CCND2, BUB3, MYC, EP300
hsa-miR-3913-5p	CDK4, CCND2, RB1
hsa-miR-4265	PRKDC
hsa-miR-4326	CCNA2, MCM6, CDKN1B, ANAPC7, CDKN1A, MDM2
hsa-miR-200c-5p	SMC1A
hsa-miR-101-3p	GSK3B, RBL2, SMAD2, YWHAG, CCND2, SMC3, FZR1, STAG2, WEE1, CDK1, CDK6, BUB3, CHEK1, ATM, CCND1, SKP2, CDC14B, HDAC2, MAD2L1, EP300,CDKN1A

## Sheet: p53 Signaling Pathway
miRNAs name	Target genes
hsa-miR-16-1-3p	CCNG1, CCND2, MDM2
hsa-miR-23a-3p	CCNG1, CCNB1, RFWD2, THBS1, CDK6, APAF1, CASP3, CCND1, EI24, RCHY1, SIAH1, SESN2, TNFRSF10B, SESN3, PTEN, GTSE1, MDM2, ATR
hsa-miR-27b-5p	DDB2, CCND1
hsa-miR-147b	DDB2, MDM4, MDM2
hsa-miR-155-5p	CDK4, THBS1, CDK2, DDB2, CDKN2A, CCND1, TNFRSF10B, CDKN1A, RRM2, PPM1D, MDM2
hsa-miR-181c-3p	EI24, MDM2
hsa-miR-182-5p	ZMAT3, CDK4, RFWD2, THBS1, CCND2, BAX, CDK1, GADD45A, CDK6, TP53, TSC2, CCND1, SHISA5, EI24, CCNE1, IGFBP3, CDKN1A, CHEK2, RRM2, SESN3
hsa-miR-199b-5p	THBS1, CCND2
hsa-miR-200b-3p	ZMAT3, CDK2, DDB2, PMAIP1, CCND1, CCNE2, RCHY1, SESN1, SIAH1, MDM4, CCNE1
hsa-miR-320b	THBS1, CCND2, CDK6, ATM, PTEN
hsa-miR-330-5p	CCND1, CCNE2, STEAP3
hsa-miR-331-3p	BAI1, BAX, CDK6, PMAIP1, SESN2
hsa-miR-335-3p	THBS1, CDK6, CASP3, IGFBP3, SERPINE1
hsa-miR-338-5p	MDM4, MDM2
hsa-miR-374c-5p	CCND2, CHEK1, APAF1
hsa-miR-431-3p	CDK4, SESN2, BBC3, CDKN1A, PIDD1, MDM2
hsa-miR-454-3p	ZMAT3, CCNB1, RCHY1, SESN2, MDM4, CDKN1A, CCNG2
hsa-miR-483-5p	SERPINE1
hsa-miR-517-5p	TNFRSF10B
hsa-miR-520a-5p	CDK4, CCND2
hsa-miR-520c-3p	CCND2
hsa-miR-550a-3p	THBS1, APAF1, MDM2
hsa-miR-582-3p	CCNB1, CCND2, GADD45A, CDK6, PTEN
hsa-miR-616-3p	SESN2, MDM2
hsa-miR-617	SERPINE1
hsa-miR-876-5p	CCND2, DDB2, CCND1, SESN3, MDM2
hsa-miR-877-3p	PERP, CCNE2, MDM2
hsa-miR-888-3p	ATM, CCND1
hsa-miR-1226-3p	CCNB1, CCND2, CHEK1, TSC2, SIAH1, BBC3
hsa-miR-1260b	ZMAT3, CCND2, CASP3, SESN2, TNFRSF10B, MDM2
hsa-miR-1914-3p	CCND2, CDKN1A
hsa-miR-2110	SESN2, CDKN1A, SESN3
hsa-miR-2355-5p	ZMAT3, CDK2, CCND2, CDK6, CDKN1A
hsa-miR-3065-5p	CCND2, PMAIP1, MDM4
hsa-miR-3140-3p	CDK6
hsa-miR-3143	CCND2
hsa-miR-3158-3p	ZMAT3, DDB2, TNFRSF10B, GTSE1
hsa-miR-3173-3p	ZMAT3, CCND2
hsa-miR-3174	CASP3
hsa-miR-3176	CDK6
hsa-miR-3200-3p	ZMAT3, CASP3, BBC3
hsa-miR-3661	CCND2
hsa-miR-3682-3p	MDM4
hsa-miR-3685	CDK6, RRM2, MDM2
hsa-miR-3691-5p	CCNG1, CCND2
hsa-miR-3913-5p	CDK4, CCND2, SESN3
hsa-miR-4265	SESN2
hsa-miR-4326	CDKN1A, SESN3, MDM2
hsa-miR-3199	CDK4, SESN2, BBC3, CDKN1A, PIDD1, MDM2
hsa-miR-101-3p	CCNG1, ZMAT3, THBS1, CCND2, CDK1, CDK6, CHEK1, ATM, CASP3, CCND1, SESN2, FAS, CDKN1A, PPM1D

## Sheet: Pathways in cancer
miRNA name	Target genes
hsa-miR-16-1-3p	CRKL, HSP90AA1, CDKN1B, IGF1R, STAT5B, HIF1A, MAPK8, PRKX, PIK3CA, HGF, CREBBP, MDM2
hsa-miR-23a-3p	PRKCA, MET, ITGB1, CXCL8, CBL, STK4, PIK3CB, CUL2, HHIP, GNA13, ARNT, CTBP2, CXCL12, EGFR, GNAI3, TRAF5, CDK6, VHL, EPAS1, PTK2, ITGAV, CDH1, FZD4, MAPK9, CASP3, PIK3R3, CCND1, SMAD4, CTNNB1, LPAR1, MSH6, CTNNA1, COL4A2, HIF1A, E2F3, F2R, MYC, PIK3R1, RB1, HSP90B1, EGLN2, PRKCB, LAMC1, MECOM, ITGA6, PTEN, MAPK1, FGF7, TGFBR2, MDM2, ABL1, PLCB4, BMP4, CCDC6, PRKACB, COL4A1, ADCY6
hsa-miR-27b-5p	ITGB1, NRAS, APC, ARHGEF12, ETS1, GNG12, BRCA2, JUN, CCND1, E2F3, KIT, ADCY9
hsa-miR-147b	RHOA, DAPK3, CTNNA1, LEF1, ADCY9, MDM2
hsa-miR-155-5p	GSK3B, STAT3, NFKB1, MET, SPI1, ITGB1, CDK4, E2F2, AGTR1, GNAS, WNT5A, CDK2, GNA13, GNG12, SMAD3, BCL2, EGFR, CDKN2A, KRAS, CCND1, SMAD4, CTNNB1, CTNNA1, COL4A2, E2F3, PIK3R1, FGF9, FGF2, NKX3-1, AKT3, CDKN1A, BIRC3, STAT1, RELA, FOXO1, IL6, TRAF3, GNB4, JUP, MDM2, XIAP
hsa-miR-181c-3p	EPAS1, FZD4, MYC, DAPK1, FOXO1, ADCY9, MDM2
hsa-miR-182-5p	GSK3B, STAT3, E2F1, NFKB1, MET, ITGB1, CDK4, CBL, CXCR4, NRAS, APC, PIK3CB, MSH3, CUL2, GNA13, BAX, ROCK2, ETS1, FZD6, LAMA1, BCL2, CDKN1B, TRAF4, IGF1R, CDK6, STAT5B, FZD3, VHL, EPAS1, TP53, MITF, GNA11, FH, CCND1, SMAD4, CTNNB1, CTNNA1, SKP2, HIF1A, MAPK8, AKT1, CEBPA, GLI3, PTGS2, PIK3R1, RB1, SOS1, RAC1, FGF2, CDC42, RARA, BMP2, LAMC1, EP300, PPARG, BCL2L1, AKT3, PIAS2, CCNE1, GNAI2, RALGDS, …
hsa-miR-199b-5p	LAMB2, PRKCA, KRAS, MMP2, JUN, MSH6, MYC, FN1, LAMC2
hsa-miR-200b-3p	SMAD2, CBL, CRKL, APC, CRK, TCF7L2, CDK2, TCF7L1, BDKRB2, ETS1, FZD6, BCL2, CDKN1B, RALBP1, PLD1, RHOA, KRAS, PTK2, ITGAV, DCC, PLCG1, JUN, CCND1, CTNNA1, CCNE2, SKP2, E2F3, CEBPA, CCNE1, BIRC3, VEGFA, FGFR1, ADCY9, XIAP
hsa-miR-200c-5p	APC, HSP90AA1
hsa-miR-320b	STK4, RUNX1, GLI2, SMAD3, CXCL12, APPL1, CDK6, VHL, ITGAV, CDH1, JUN, PIK3R3, CTNNB1, E2F3, HSP90AB1, PRKX, RAC1, MAX, AKT3, WNT2, STAT1, PTEN, MAPK1, PRKACB, XIAP
hsa-miR-330-5p	E2F1, MET, STK4, BIRC5, IGF1R, PML, TPM3, EPAS1, CCND1, CCNE2, CEBPA, MYC, PTGS2, ITGA2, LAMC1, SLC2A1, RASGRP3, MAPK1, PRKACB, COL4A1
hsa-miR-331-3p	LAMB2, FOS, GSK3B, TGFBR1, ERBB2, BAX, HSP90AA1, ETS1, ADCY3, RALA, TRAF4, EGFR, CDK6, AKT2, MSH6, AKT1, MAPK1, JUP, COL4A1
hsa-miR-335-3p	GSK3B, ITGB1, CUL2, ARHGEF12, ROCK2, RAF1, SMAD3, CDKN1B, IGF1R, CDK6, LPAR6, CASP3, PRKACA, HSP90B1, XIAP
hsa-miR-338-5p	FOS, SOS2, TCF7L2, ARHGEF12, CDKN1B, KRAS, ITGAV, F2R, NFKBIA, KIT, PIK3R1, GNAQ, NKX3-1, RBX1, CREBBP, JAK1, MDM2, EGLN1
hsa-miR-374c-5p	PRKCA, TGFBR1, COL4A5, PIK3R5, FZD3, STAT1, MAPK1, GRB2
hsa-miR-378b	ITGB1, ROCK2, CTNNA1, RBX1, GNAI1
hsa-miR-431-3p	TPM3, GNB2, CDC42, RELA, MDM2
hsa-miR-454-3p	STAT3, E2F1, MET, STK4, PIK3CB, PIK3R2, FZD6, CXCL12, IGF1R, EGFR, TCEB1, VHL, AR, SMAD4, LAMC1, CDKN1A
hsa-miR-490-5p	GSK3B, RALBP1, IGF1R, GSTP1, EGLN2, FGFR1, ADCY6
hsa-miR-508-5p	WNT5A, TGFBR2
hsa-miR-509-5p	MAP2K2, ARNT2, EP300
hsa-miR-520a-5p	CDK4, ITGA3, WNT4, PIK3R1, GNG4
hsa-miR-520c-3p	CXCL8, MAPK9
hsa-miR-548x-3p	MSH6
hsa-miR-550a-3p	GSK3B, HSP90AA1, RAF1, PIK3R3, GLI3, ITGA2, JAK1, MDM2, PRKACB
hsa-miR-582-3p	GSK3B, PRKCA, ITGB1, FZD6, TRAF4, CDK6, ITGAV, MAPK9, E2F3, MYC, CDC42, RAC3, PTEN, FOXO1
hsa-miR-604	FGF5, PPARD
hsa-miR-616-3p	HSP90AA1, CTNNA1, MDM2
hsa-miR-676-3p	E2F2, GNAS, CTNNA2, GNAI1
hsa-miR-876-5p	BRAF, GSK3B, PTCH1, RALA, FZD6, TPM3, CCND1, LEF1, BIRC3, TCF7, FOXO1, TGFBR2, MDM2, BIRC2
hsa-miR-877-3p	GSK3B, ERBB2, LAMB1, SMAD2, STK4, GNA13, APPL1, CTNNB1, CCNE2, HSP90AB1, SOS1, RAC1, EP300, GNAI2, MAPK1, CREBBP, MDM2
hsa-miR-885-3p	CRKL, WNT5A, LPAR1, FGF5
hsa-miR-888-3p	ERBB2, CCND1, LPAR1
hsa-miR-921	HSP90AA1, HSP90AB1
hsa-miR-924	ETS1
hsa-miR-1226-3p	E2F1, WNT5A, RAF1, CDKN1B, GNAI3, RHOA, HSP90AB1, TRAF3, ABL1, RASSF5
hsa-miR-1260b	CRKL, CTBP1, FZD8, FZD4, CASP3, SMAD4, CTNNB1, HIF1A, EP300, MDM2
hsa-miR-1914-3p	COL4A2, MYC, EGLN2, GNAI2, CDKN1A, GRB2, ABL1, PLCB4
hsa-miR-2110	GSK3B, NRAS, IGF1R, GNB1, FZD3, EP300, CDKN1A, CREBBP, NCOA4
hsa-miR-2355-5p	CDK2, SMAD3, CDK6, MSH6, AKT1, HSP90AB1, GNG2, HRAS, AKT3, CDKN1A, RAC3, LAMC2, MAPK1, ADCY9
hsa-miR-3065-5p	PIK3CB, FZD6, CDKN1B, VHL, SMO, XIAP, COL4A1
hsa-miR-3127-5p	COL4A5, ADCY3, AKT1, JAK1, CCDC6
hsa-miR-3140-3p	CRK, CDK6, FH, BIRC3
hsa-miR-3158-3p	E2F1, ERBB2, IGF1R, MMP2, CTNNB1, HSP90B1, HDAC2, MAPK3, SLC2A1, DVL2
hsa-miR-3174	ADCY7, CRKL, APC, HSP90AA1, FZD6, FADD, CASP3, FGF2, NCOA4
hsa-miR-3176	FZD5, KRAS, CDK6, PLCG1, AKT1
hsa-miR-3199	CDK4, FGFR3, CDKN1A, MDM2
hsa-miR-3200-3p	LAMB2, TGFBR1, ITGB1, CXCR4, CRKL, GNAS, FZD6, PLD1, IGF1R, TGFB1, TCEB1, CASP3, HSP90AB1, ITGA6
hsa-miR-3605-3p	PRKCA, MYC, PIAS2
hsa-miR-3611	FGF12, MET, HSP90AA1, MSH2, PTGS2
hsa-miR-3661	BRAF, ADCY3, EP300
hsa-miR-3681-5p	CTNNB1
hsa-miR-3682-3p	BCL2
hsa-miR-3685	BRAF, GSK3B, CRKL, PIK3CB, GNG12, CDK6, COL4A6, TGFBR2, MDM2
hsa-miR-3687	RALA, HSP90AB1, EGLN2, TRAF3
hsa-miR-3691-5p	ARNT, ETS1, MYC, EP300
hsa-miR-3913-5p	CDK4, CRK, FZD6, TRAF2, PIK3R1, RB1, XIAP
hsa-miR-4254	TPM3, EPAS1
hsa-miR-4265	GNAI3, PTK2, LAMC3
hsa-miR-4326	GNAS, PIK3CB, TPR, CDKN1B, RUNX1T1, HSP90B1, LAMC1, CDKN1A, FGF1, MDM2
hsa-miR-101-3p	FOS, GSK3B, SMAD2, NRAS, CRK, RUNX1, GNA13, GNG12, FZD6, RALBP1, IGF1R, GNB1, RHOA, CDK6, VHL, FH, ARHGEF11, CASP3, JUN, CCND1, SKP2, CEBPA, HSP90AB1, GNG2, HDAC2, RAC1, FGF2, FAS, EP300, AKT3, CDKN1A, CKS2, MAPK1, FGF1, GNB4, TGFBR2, GNAI1
